# Supplementary material for: Rhizosphere phage communities drive soil suppressiveness to bacterial wilt disease
Source: Microbiome. 2023 Feb 1;11:16. doi: 10.1186/s40168-023-01463-8 (PMC9890766; doi:10.1186/s40168-023-01463-8)
Supplement: Supplementary file 2 — Additional file 1:. Supplementary data [file 40168_2023_1463_MOESM1_ESM.xlsx]

## Sheet: Summary
Data	Summary
S1	Statistical summary of repeated measures ANOVA testes with microbiome data.
S2	Summary of vOTU.
S3	Statistical summary of one-way ANOVA testes with microbiome data.
S4	Identification of phages for host bacteria and life cycle.
S5	Summary of network connections based on SparCC pipeline.
S6	Summary of sample DNA quality.
S7	Summary of sample raw sequence.
S8	Summary of sample clean sequence.
S9	Summary of sample contigs.
S10	Summary of sample ORFs.
S11	Marker gene used for R. solanacearum phage abundances
S12	Metagenome data accession

## Sheet: S1
name	stratum	term	df	sumsq	meansq	statistic	p.value
pathogen.density	plant	disease_outcome	1	0.727084	0.727084	24.8394	0.00249198
pathogen.density	plant	Residuals	6	0.175629	0.0292714	NA	NA
pathogen.density	plant:time	time	4	3.30006	0.825015	52.0077	1.76339e-11
pathogen.density	plant:time	time:disease_outcome	4	1.59836	0.39959	25.1896	2.74623e-08
pathogen.density	plant:time	Residuals	24	0.380719	0.0158633	NA	NA
bacteria.Shannon	plant	disease_outcome	1	0.000674349	0.000674349	2.36632	0.174898
bacteria.Shannon	plant	Residuals	6	0.00170987	0.000284978	NA	NA
bacteria.Shannon	plant:time	time	4	0.0780472	0.0195118	90.447	4.11726e-14
bacteria.Shannon	plant:time	time:disease_outcome	4	0.0091576	0.0022894	10.6125	4.26977e-05
bacteria.Shannon	plant:time	Residuals	24	0.00517743	0.000215726	NA	NA
vOTU.Shannon	plant	disease_outcome	1	0.0135084	0.0135084	37.1508	0.00088797
vOTU.Shannon	plant	Residuals	6	0.00218167	0.000363612	NA	NA
vOTU.Shannon	plant:time	time	4	0.118996	0.0297489	9.87499	7.19212e-05
vOTU.Shannon	plant:time	time:disease_outcome	4	0.107647	0.0269117	8.93322	0.00014476
vOTU.Shannon	plant:time	Residuals	24	0.0723011	0.00301255	NA	NA
Myoviridae	plant	disease_outcome	1	0.000362833	0.000362833	1.70557	0.239393
Myoviridae	plant	Residuals	6	0.00127641	0.000212735	NA	NA
Myoviridae	plant:time	time	4	0.0418816	0.0104704	30.7999	3.89729e-09
Myoviridae	plant:time	time:disease_outcome	4	0.00743464	0.00185866	5.46746	0.00282922
Myoviridae	plant:time	Residuals	24	0.00815879	0.00033995	NA	NA
Podoviridae	plant	disease_outcome	1	0.002044	0.002044	17.6403	0.00568555
Podoviridae	plant	Residuals	6	0.000695225	0.000115871	NA	NA
Podoviridae	plant:time	time	4	0.00928507	0.00232127	20.5613	1.81639e-07
Podoviridae	plant:time	time:disease_outcome	4	0.00322068	0.00080517	7.13203	0.000622143
Podoviridae	plant:time	Residuals	24	0.00270948	0.000112895	NA	NA
Siphoviridae	plant	disease_outcome	1	0.00373177	0.00373177	11.6364	0.0142971
Siphoviridae	plant	Residuals	6	0.00192418	0.000320697	NA	NA
Siphoviridae	plant:time	time	4	0.296439	0.0741097	400.681	1.36382e-21
Siphoviridae	plant:time	time:disease_outcome	4	0.0089691	0.00224227	12.1231	1.56526e-05
Siphoviridae	plant:time	Residuals	24	0.00443902	0.000184959	NA	NA
Others	plant	disease_outcome	1	0.00121981	0.00121981	6.06387	0.0489536
Others	plant	Residuals	6	0.00120696	0.00020116	NA	NA
Others	plant:time	time	4	0.0663471	0.0165868	72.4322	4.85313e-13
Others	plant:time	time:disease_outcome	4	0.00709198	0.00177299	7.74243	0.000372355
Others	plant:time	Residuals	24	0.00549593	0.000228997	NA	NA
Ralstonia.phage.RSF1	plant	disease_outcome	1	0.00466918	0.00466918	18.9219	0.00482293
Ralstonia.phage.RSF1	plant	Residuals	6	0.00148056	0.00024676	NA	NA
Ralstonia.phage.RSF1	plant:time	time	4	0.0269501	0.00673753	13.2001	8.02256e-06
Ralstonia.phage.RSF1	plant:time	time:disease_outcome	4	0.00860435	0.00215109	4.21439	0.010043
Ralstonia.phage.RSF1	plant:time	Residuals	24	0.01225	0.000510415	NA	NA
Ralstonia.phage.RSL1	plant	disease_outcome	1	0.00562075	0.00562075	14.772	0.00852477
Ralstonia.phage.RSL1	plant	Residuals	6	0.002283	0.0003805	NA	NA
Ralstonia.phage.RSL1	plant:time	time	4	0.00213013	0.000532533	0.557359	0.695684
Ralstonia.phage.RSL1	plant:time	time:disease_outcome	4	0.00380525	0.000951313	0.995662	0.429045
Ralstonia.phage.RSL1	plant:time	Residuals	24	0.022931	0.000955458	NA	NA
Ralstonia.phage.RSL2	plant	disease_outcome	1	0.000901243	0.000901243	5.40388	0.0590738
Ralstonia.phage.RSL2	plant	Residuals	6	0.00100066	0.000166777	NA	NA
Ralstonia.phage.RSL2	plant:time	time	4	0.0147213	0.00368033	17.6841	6.9597e-07
Ralstonia.phage.RSL2	plant:time	time:disease_outcome	4	0.000674415	0.000168604	0.810146	0.531012
Ralstonia.phage.RSL2	plant:time	Residuals	24	0.00499477	0.000208115	NA	NA
Ralstonia.phage.RSJ5	plant	disease_outcome	1	1.04055e-08	1.04055e-08	9.82218e-05	0.992414
Ralstonia.phage.RSJ5	plant	Residuals	6	0.000635631	0.000105938	NA	NA
Ralstonia.phage.RSJ5	plant:time	time	4	0.000441131	0.000110283	1.01446	0.419679
Ralstonia.phage.RSJ5	plant:time	time:disease_outcome	4	6.88145e-05	1.72036e-05	0.158252	0.957318
Ralstonia.phage.RSJ5	plant:time	Residuals	24	0.00260905	0.00010871	NA	NA
Ralstonia.phage.RSK1	plant	disease_outcome	1	5.02289e-06	5.02289e-06	0.0123604	0.915102
Ralstonia.phage.RSK1	plant	Residuals	6	0.00243822	0.00040637	NA	NA
Ralstonia.phage.RSK1	plant:time	time	4	0.00238584	0.00059646	1.33867	0.284481
Ralstonia.phage.RSK1	plant:time	time:disease_outcome	4	0.00479719	0.0011993	2.69166	0.0552296
Ralstonia.phage.RSK1	plant:time	Residuals	24	0.0106934	0.00044556	NA	NA
Ralstonia.phage.RSB3	plant	disease_outcome	1	7.00836e-05	7.00836e-05	0.198822	0.671312
Ralstonia.phage.RSB3	plant	Residuals	6	0.00211496	0.000352493	NA	NA
Ralstonia.phage.RSB3	plant:time	time	4	0.000835412	0.000208853	1.44733	0.249187
Ralstonia.phage.RSB3	plant:time	time:disease_outcome	4	0.00136934	0.000342336	2.37236	0.0807462
Ralstonia.phage.RSB3	plant:time	Residuals	24	0.00346325	0.000144302	NA	NA
Ralstonia.phage.P4282	plant	disease_outcome	1	0.331426	0.331426	121.645	3.30445e-05
Ralstonia.phage.P4282	plant	Residuals	6	0.0163472	0.00272453	NA	NA
Ralstonia.phage.P4282	plant:time	time	4	9.50417	2.37604	564.349	2.36501e-23
Ralstonia.phage.P4282	plant:time	time:disease_outcome	4	0.742059	0.185515	44.0627	1.01547e-10
Ralstonia.phage.P4282	plant:time	Residuals	24	0.101046	0.00421024	NA	NA
Ralstonia.phage.RS138	plant	disease_outcome	1	1.01874e-05	1.01874e-05	0.0823782	0.783754
Ralstonia.phage.RS138	plant	Residuals	6	0.000742	0.000123667	NA	NA
Ralstonia.phage.RS138	plant:time	time	4	0.000285972	7.14931e-05	0.805985	0.533496
Ralstonia.phage.RS138	plant:time	time:disease_outcome	4	0.000106939	2.67347e-05	0.301397	0.874112
Ralstonia.phage.RS138	plant:time	Residuals	24	0.00212887	8.87028e-05	NA	NA
Total.RSphage	plant	disease_outcome	1	0.574928	0.574928	90.2716	7.74873e-05
Total.RSphage	plant	Residuals	6	0.0382132	0.00636887	NA	NA
Total.RSphage	plant:time	time	4	11.2472	2.8118	377.942	2.71806e-21
Total.RSphage	plant:time	time:disease_outcome	4	0.882642	0.220661	29.6596	5.65375e-09
Total.RSphage	plant:time	Residuals	24	0.178555	0.00743977	NA	NA
ratio	plant	disease_outcome	1	0.016037	0.016037	119.433	3.48347e-05
ratio	plant	Residuals	6	0.000805655	0.000134276	NA	NA
ratio	plant:time	time	4	0.304896	0.076224	460.408	2.6386e-22
ratio	plant:time	time:disease_outcome	4	0.0226492	0.00566229	34.2014	1.36927e-09
ratio	plant:time	Residuals	24	0.00397337	0.000165557	NA	NA
COG1020	plant	disease_outcome	1	0.397437	0.397437	0.31942	0.592445
COG1020	plant	Residuals	6	7.46548	1.24425	NA	NA
COG1020	plant:time	time	4	100.396	25.0989	12.9561	9.30442e-06
COG1020	plant:time	time:disease_outcome	4	2.40163	0.600408	0.309932	0.868474
COG1020	plant:time	Residuals	24	46.4934	1.93722	NA	NA
COG3321	plant	disease_outcome	1	0.37432	0.37432	0.779714	0.411208
COG3321	plant	Residuals	6	2.88045	0.480074	NA	NA
COG3321	plant:time	time	4	56.7611	14.1903	17.0777	9.42479e-07
COG3321	plant:time	time:disease_outcome	4	1.6259	0.406474	0.489183	0.743604
COG3321	plant:time	Residuals	24	19.9422	0.830926	NA	NA
NOG01415	plant	disease_outcome	1	0.242484	0.242484	0.938729	0.370023
NOG01415	plant	Residuals	6	1.54987	0.258311	NA	NA
NOG01415	plant:time	time	4	22.4587	5.61469	18.6672	4.32398e-07
NOG01415	plant:time	time:disease_outcome	4	0.233921	0.0584802	0.19443	0.93891
NOG01415	plant:time	Residuals	24	7.21867	0.300778	NA	NA
Bray-Curtis distance	plant	Residuals	15	0.0443971	0.00295981	NA	NA
Bray-Curtis distance	plant:time	time	4	0.271121	0.0677802	22.5116	2.17067e-11
Bray-Curtis distance	plant:time	Residuals	60	0.180654	0.0030109	NA	NA
bacteria_Acidobacteria	plant	disease_outcome	1	66564.8	66564.8	1.36156	0.28754
bacteria_Acidobacteria	plant	Residuals	6	293331	48888.6	NA	NA
bacteria_Acidobacteria	plant:time	time	4	458248	114562	1.70926	0.180805
bacteria_Acidobacteria	plant:time	time:disease_outcome	4	378277	94569.1	1.41097	0.260499
bacteria_Acidobacteria	plant:time	Residuals	24	1.60858e+06	67024.1	NA	NA
bacteria_Actinobacteria	plant	disease_outcome	1	44563.5	44563.5	0.305325	0.600527
bacteria_Actinobacteria	plant	Residuals	6	875725	145954	NA	NA
bacteria_Actinobacteria	plant:time	time	4	698417	174604	1.03085	0.41166
bacteria_Actinobacteria	plant:time	time:disease_outcome	4	510200	127550	0.753045	0.565835
bacteria_Actinobacteria	plant:time	Residuals	24	4.06509e+06	169379	NA	NA
bacteria_Bacteroidetes	plant	disease_outcome	1	18494.2	18494.2	2.55845	0.160823
bacteria_Bacteroidetes	plant	Residuals	6	43372.1	7228.68	NA	NA
bacteria_Bacteroidetes	plant:time	time	4	955772	238943	17.7829	6.62895e-07
bacteria_Bacteroidetes	plant:time	time:disease_outcome	4	121993	30498.2	2.26978	0.0913506
bacteria_Bacteroidetes	plant:time	Residuals	24	322480	13436.7	NA	NA
bacteria_Chloroflexi	plant	disease_outcome	1	22.32	22.32	0.00155285	0.969845
bacteria_Chloroflexi	plant	Residuals	6	86241.5	14373.6	NA	NA
bacteria_Chloroflexi	plant:time	time	4	1.31643e+06	329108	14.3858	4.00087e-06
bacteria_Chloroflexi	plant:time	time:disease_outcome	4	110199	27549.7	1.20424	0.334759
bacteria_Chloroflexi	plant:time	Residuals	24	549056	22877.3	NA	NA
bacteria_Cyanobacteria	plant	disease_outcome	1	168.338	168.338	0.305595	0.600369
bacteria_Cyanobacteria	plant	Residuals	6	3305.12	550.853	NA	NA
bacteria_Cyanobacteria	plant:time	time	4	51558.5	12889.6	14.7021	3.34486e-06
bacteria_Cyanobacteria	plant:time	time:disease_outcome	4	4129.82	1032.46	1.17763	0.345642
bacteria_Cyanobacteria	plant:time	Residuals	24	21041.3	876.721	NA	NA
bacteria_Firmicutes	plant	disease_outcome	1	39.9058	39.9058	0.0338448	0.860097
bacteria_Firmicutes	plant	Residuals	6	7074.48	1179.08	NA	NA
bacteria_Firmicutes	plant:time	time	4	46075.4	11518.8	6.81087	0.000822078
bacteria_Firmicutes	plant:time	time:disease_outcome	4	5599.11	1399.78	0.827662	0.520646
bacteria_Firmicutes	plant:time	Residuals	24	40589.8	1691.24	NA	NA
bacteria_Gemmatimonadetes	plant	disease_outcome	1	92726.9	92726.9	0.893531	0.381016
bacteria_Gemmatimonadetes	plant	Residuals	6	622655	103776	NA	NA
bacteria_Gemmatimonadetes	plant:time	time	4	4.01226e+06	1.00307e+06	6.64058	0.000955379
bacteria_Gemmatimonadetes	plant:time	time:disease_outcome	4	779570	194893	1.29024	0.301712
bacteria_Gemmatimonadetes	plant:time	Residuals	24	3.62522e+06	151051	NA	NA
bacteria_Nitrospirae	plant	disease_outcome	1	227.061	227.061	0.0789345	0.788183
bacteria_Nitrospirae	plant	Residuals	6	17259.5	2876.58	NA	NA
bacteria_Nitrospirae	plant:time	time	4	584413	146103	29.1006	6.81408e-09
bacteria_Nitrospirae	plant:time	time:disease_outcome	4	41603.4	10400.9	2.07162	0.116126
bacteria_Nitrospirae	plant:time	Residuals	24	120495	5020.63	NA	NA
bacteria_Planctomycetes	plant	disease_outcome	1	1635.34	1635.34	2.52104	0.163435
bacteria_Planctomycetes	plant	Residuals	6	3892.07	648.678	NA	NA
bacteria_Planctomycetes	plant:time	time	4	85065.1	21266.3	19.7532	2.60988e-07
bacteria_Planctomycetes	plant:time	time:disease_outcome	4	8334.73	2083.68	1.93543	0.13709
bacteria_Planctomycetes	plant:time	Residuals	24	25838.4	1076.6	NA	NA
bacteria_Proteobacteria	plant	disease_outcome	1	1.61963e+06	1.61963e+06	0.734136	0.424439
bacteria_Proteobacteria	plant	Residuals	6	1.3237e+07	2.20617e+06	NA	NA
bacteria_Proteobacteria	plant:time	time	4	4.4714e+07	1.11785e+07	3.56704	0.0202675
bacteria_Proteobacteria	plant:time	time:disease_outcome	4	1.40929e+07	3.52322e+06	1.12425	0.368462
bacteria_Proteobacteria	plant:time	Residuals	24	7.52119e+07	3.13383e+06	NA	NA

## Sheet: S2
vOTU	Length(bp)	GC%	VirusGenus	VirusFamily	Host	Host_Membership_Ratio	Host_Score	host_tax
vOTU1	24199	65.44	Phic31virus	Siphoviridae	Mycobacterium	0.321758	0.935751	d__Bacteria;p__Actinobacteria;c__Actinomycetia;o__Corynebacteriales;f__Mycobacteriaceae;g__Mycobacterium
vOTU10	67886	65.68	E125virus	Siphoviridae	Burkholderia	0.342124	0.801754	d__Bacteria;p__Proteobacteria;c__Betaproteobacteria;o__Burkholderiales;f__Burkholderiaceae;g__Burkholderia
vOTU11	27862	69.19	Omegavirus	Siphoviridae	Mycobacterium	0.564391	0.608968	d__Bacteria;p__Actinobacteria;c__Actinomycetia;o__Corynebacteriales;f__Mycobacteriaceae;g__Mycobacterium
vOTU12	18091	69.79	T4virus	Myoviridae	Bacillus	0.758866	0.261031	d__Bacteris;p__Firmicutes;c__Bacilli;o__Bacillales;f__Bacillaceae;g__Bacillus
vOTU13	14505	67.49	Pandoravirus	Unknown	Unknown	-	-
vOTU14	15057	69.75	Unknown	Unknown	Actinomyces	0.311139	0.127207	d__Bacteria;p__Actinobacteria;c__Actinomycetia;o__Actinomycetales;f__Actinomycetaceae;g__Actinomyces
vOTU15	64304	64.74	T4virus	Myoviridae	Pseudomonas	0.449289	0.825548	d__Bacteria;p__Proteobacteria;c__Gammaproteobacteria;o__Pseudomonadales;f__Pseudomonadaceae;g__Pseudomonas
vOTU16	8971	67.36	P70virus	Siphoviridae	Rhodobacter	0.532543	0.759076	d__Bacteria;p__Proteobacteria;c__Alphaproteobacteria;o__Rhodobacterales;f__Rhodobacteraceae;g__Rhodobacter
vOTU17	15436	62.48	T4virus	Myoviridae	Bacillus	0.529082	0.531763	d__Bacteris;p__Firmicutes;c__Bacilli;o__Bacillales;f__Bacillaceae;g__Bacillus
vOTU18	12338	67.26	Rslunavirus	Myoviridae	Pseudomonas	0.964306	0.111675	d__Bacteria;p__Proteobacteria;c__Gammaproteobacteria;o__Pseudomonadales;f__Pseudomonadaceae;g__Pseudomonas
vOTU19	38870	52.45	P22virus	Podoviridae	Unknown	-	-	_
vOTU2	15556	55.57	Pepy6virus	Siphoviridae	Arthrobacter	0.556723	0.824906	d__Bacteria;p__Actinobacteria;c__Actinomycetia;o__Micrococcales;f__Micrococcaceae;g__Arthrobacter
vOTU20	40703	67	Msw3virus	Myoviridae	Unknown	-	-	_
vOTU21	22286	68.72	Sitaravirus	Siphoviridae	Streptomyces	0.434619	0.353961	d__Bacteria;p__Actinobacteria;c__Actinomycetia;o__Streptomycetales;f__Streptomycetaceae;g__Streptomyces
vOTU22	56386	59.84	P12002virus	Siphoviridae	Unknown	-	-	_
vOTU23	43394	53.36	Sk1virus	Siphoviridae	Arthrobacter	0.539331	0.952871	d__Bacteria;p__Actinobacteria;c__Actinomycetia;o__Micrococcales;f__Micrococcaceae;g__Arthrobacter
vOTU24	24182	64.77	Vp5virus	Podoviridae	Vibrio	0.65612	0.407672	d__Bacteria;p__Proteobacteria;c__Gammaproteobacteria;o__Vibrionales;f__Vibrionaceae;g__Vibrio
vOTU25	53466	68.04	Muvirus	Myoviridae	Unknown	-	-	_
vOTU26	36571	65.81	P68virus	Podoviridae	Staphylococcus	0.301777	0.870708	d__Bacteria;p__Firmicutes;c__Bacilli;o__Bacillales;f__Staphylococcaceae;g__Staphylococcus
vOTU27	6294	62.55	Vi1virus	Myoviridae	Pseudomonas	0.34524	0.816557	d__Bacteria;p__Proteobacteria;c__Gammaproteobacteria;o__Pseudomonadales;f__Pseudomonadaceae;g__Pseudomonas
vOTU28	30621	65.62	P2virus	Myoviridae	Unknown	-	-	_
vOTU29	7354	69.59	P22virus	Podoviridae	Nitrincola	0.45796	0.590669	d__Bacteria;p__Proteobacteria;c__Gammaproteobacteria;o__Oceanospirillales;f__Oceanospirillaceae;g__Nitrincola
vOTU3	10799	40.73	Lambdavirus	Siphoviridae	Escherichia	0.477738	0.716668	d__Bacteria;p__Proteobacteria;c__Gammaproteobacteria;o__Enterobacterales;f__Enterobacteriaceae;g__Escherichia
vOTU30	64579	62.61	E125virus	Siphoviridae	Unknown	-	-	_
vOTU31	7130	59.45	T4virus	Myoviridae	Rhodobacter	0.309508	0.913221	d__Bacteria;p__Proteobacteria;c__Alphaproteobacteria;o__Rhodobacterales;f__Rhodobacteraceae;g__Rhodobacter
vOTU32	12676	33.54	Cba41virus	Podoviridae	Unknown	-	-	_
vOTU33	110204	68.38	Bpp1virus	Podoviridae	Mycobacterium	0.335891	0.934814	d__Bacteria;p__Actinobacteria;c__Actinomycetia;o__Corynebacteriales;f__Mycobacteriaceae;g__Mycobacterium
vOTU34	7681	67.99	Bxz1virus	Myoviridae	Mycobacterium	0.986167	0.614324	d__Bacteria;p__Actinobacteria;c__Actinomycetia;o__Corynebacteriales;f__Mycobacteriaceae;g__Mycobacterium
vOTU35	21788	63.61	Phic31virus	Siphoviridae	Mycobacterium	0.975912	0.213002	d__Bacteria;p__Actinobacteria;c__Actinomycetia;o__Corynebacteriales;f__Mycobacteriaceae;g__Mycobacterium
vOTU36	44648	65.17	Lambdavirus	Siphoviridae	Escherichia	0.321915	0.89547	d__Bacteria;p__Proteobacteria;c__Gammaproteobacteria;o__Enterobacterales;f__Enterobacteriaceae;g__Escherichia
vOTU37	19082	59.44	Lambdavirus	Siphoviridae	Escherichia	0.44227	0.868601	d__Bacteria;p__Proteobacteria;c__Gammaproteobacteria;o__Enterobacterales;f__Enterobacteriaceae;g__Escherichia
vOTU38	20215	71.43	Bxz1virus	Myoviridae	Unknown	-	-	_
vOTU39	35395	61.53	E125virus	Siphoviridae	Mycobacterium	0.308414	0.897448	d__Bacteria;p__Actinobacteria;c__Actinomycetia;o__Corynebacteriales;f__Mycobacteriaceae;g__Mycobacterium
vOTU4	14798	68.94	P22virus	Podoviridae	Rhodobacter	0.365015	0.911531	d__Bacteria;p__Proteobacteria;c__Alphaproteobacteria;o__Rhodobacterales;f__Rhodobacteraceae;g__Rhodobacter
vOTU40	5828	62.83	Phic31virus	Siphoviridae	Azospirillum	0.489249	0.108271	d__Bacteria;p__Proteobacteria;c__Alphaproteobacteria;o__Rhodospirillales;f__Azospirillaceae;g__Azospirillum
vOTU41	10351	62.89	Vi1virus	Myoviridae	Unknown	-	-	_
vOTU42	9226	52.88	T4virus	Myoviridae	Synechococcus	0.329764	0.607255	d__Bacteria;p__Cyanobacteria;c__Cyanophyceae;o__Synechococcales;f__Synechococcaceae;g__Synechococcus
vOTU43	11201	65.89	T4virus	Myoviridae	Bacillus	0.855052	0.721467	d__Bacteris;p__Firmicutes;c__Bacilli;o__Bacillales;f__Bacillaceae;g__Bacillus
vOTU44	9135	68.2	Unknown	Unknown	Caulobacter	0.341065	0.381945	d__Bacteria;p__Proteobacteria;c__Alphaproteobacteria;o__Caulobacterales;f__Caulobacteraceae;g__Caulobacter
vOTU45	6096	67.73	E125virus	Siphoviridae	Burkholderia	0.332031	0.521779	d__Bacteria;p__Proteobacteria;c__Betaproteobacteria;o__Burkholderiales;f__Burkholderiaceae;g__Burkholderia
vOTU46	5286	67.9	P70virus	Siphoviridae	Synechococcus	0.575375	0.62995	d__Bacteria;p__Cyanobacteria;c__Cyanophyceae;o__Synechococcales;f__Synechococcaceae;g__Synechococcus
vOTU47	5009	62.11	Unknown	Unknown	Unknown	-	-	_
vOTU48	60580	67.47	Phicbkvirus	Siphoviridae	Unknown	-	-	_
vOTU49	13504	57.33	Pepy6virus	Siphoviridae	Unknown	-	-	_
vOTU5	57751	69.36	Omegavirus	Siphoviridae	Mycobacterium	0.356924	0.825795	d__Bacteria;p__Actinobacteria;c__Actinomycetia;o__Corynebacteriales;f__Mycobacteriaceae;g__Mycobacterium
vOTU50	5816	59.8	Unknown	Unknown	Arthrobacter	0.680761	0.784411	d__Bacteria;p__Actinobacteria;c__Actinomycetia;o__Micrococcales;f__Micrococcaceae;g__Arthrobacter
vOTU51	5017	60.79	Sfi11virus	Siphoviridae	Propionibacterium	0.367354	0.566846	d__Bacteria;p__Actinobacteria;c__Actinomycetia;o__Propionibacteriales;f__Propionibacteriaceae;g__Propionibacterium
vOTU52	5942	58.84	Andromedavirus	Siphoviridae	Bacillus	0.926313	0.16209	d__Bacteris;p__Firmicutes;c__Bacilli;o__Bacillales;f__Bacillaceae;g__Bacillus
vOTU53	7469	67.56	Unknown	Unknown	Unknown	-	-	_
vOTU54	21312	58.18	T4virus	Myoviridae	Unknown	-	-	_
vOTU55	19973	57.54	N4virus	Podoviridae	Vibrio	0.544263	0.414959	d__Bacteria;p__Proteobacteria;c__Gammaproteobacteria;o__Vibrionales;f__Vibrionaceae;g__Vibrio
vOTU56	14366	67.9	Bxz1virus	Myoviridae	Mycobacterium	0.489278	0.842542	d__Bacteria;p__Actinobacteria;c__Actinomycetia;o__Corynebacteriales;f__Mycobacteriaceae;g__Mycobacterium
vOTU57	8415	67.33	Bxz1virus	Myoviridae	Mycobacterium	0.823616	0.928304	d__Bacteria;p__Actinobacteria;c__Actinomycetia;o__Corynebacteriales;f__Mycobacteriaceae;g__Mycobacterium
vOTU58	6223	61.35	Unknown	Unknown	Unknown	-	-	_
vOTU59	6354	67.22	Bxz1virus	Myoviridae	Mycobacterium	0.984673	0.603104	d__Bacteria;p__Actinobacteria;c__Actinomycetia;o__Corynebacteriales;f__Mycobacteriaceae;g__Mycobacterium
vOTU6	7523	62.74	P22virus	Podoviridae	Unknown	-	-	_
vOTU60	7412	62.08	T4virus	Myoviridae	Bacillus	0.744462	0.533173	d__Bacteris;p__Firmicutes;c__Bacilli;o__Bacillales;f__Bacillaceae;g__Bacillus
vOTU61	6278	69.64	Lambdavirus	Siphoviridae	Rhodobacter	0.645207	0.600571	d__Bacteria;p__Proteobacteria;c__Alphaproteobacteria;o__Rhodobacterales;f__Rhodobacteraceae;g__Rhodobacter
vOTU62	5199	51.7	E125virus	Siphoviridae	Burkholderia	0.413974	0.506548	d__Bacteria;p__Proteobacteria;c__Betaproteobacteria;o__Burkholderiales;f__Burkholderiaceae;g__Burkholderia
vOTU63	7546	60.59	Luz24virus	Podoviridae	Pseudomonas	0.335661	0.705083	d__Bacteria;p__Proteobacteria;c__Gammaproteobacteria;o__Pseudomonadales;f__Pseudomonadaceae;g__Pseudomonas
vOTU64	6231	67.76	P22virus	Podoviridae	Nitrincola	0.377475	0.601623	d__Bacteria;p__Proteobacteria;c__Gammaproteobacteria;o__Oceanospirillales;f__Oceanospirillaceae;g__Nitrincola
vOTU65	7297	66.36	P70virus	Siphoviridae	Rhodobacter	0.529769	0.754641	d__Bacteria;p__Proteobacteria;c__Alphaproteobacteria;o__Rhodobacterales;f__Rhodobacteraceae;g__Rhodobacter
vOTU66	6903	43.73	C5virus	Siphoviridae	Unknown	-	-	_
vOTU67	12525	44.4	E125virus	Siphoviridae	Burkholderia	0.321814	0.697328	d__Bacteria;p__Proteobacteria;c__Betaproteobacteria;o__Burkholderiales;f__Burkholderiaceae;g__Burkholderia
vOTU68	14757	68.1	Phic31virus	Siphoviridae	Unknown	-	-	_
vOTU69	13740	67.96	Marvinvirus	Siphoviridae	Mycobacterium	0.580342	0.575592	d__Bacteria;p__Actinobacteria;c__Actinomycetia;o__Corynebacteriales;f__Mycobacteriaceae;g__Mycobacterium
vOTU7	18387	53.77	P22virus	Podoviridae	Unknown	-	-	_
vOTU70	7213	69.93	D3112virus	Siphoviridae	Unknown	-	-	_
vOTU71	11165	44.59	Phieco32virus	Podoviridae	Unknown	-	-	_
vOTU72	7485	54.84	Cba181virus	Siphoviridae	Unknown	-	-	_
vOTU73	5868	55.37	Pepy6virus	Siphoviridae	Unknown	-	-	_
vOTU74	5686	62.24	Unknown	Unknown	Unknown	-	-	_
vOTU75	5444	59.68	Unknown	Unknown	Rhodobacter	0.635965	0.722211	d__Bacteria;p__Proteobacteria;c__Alphaproteobacteria;o__Rhodobacterales;f__Rhodobacteraceae;g__Rhodobacter
vOTU76	11898	39.69	P12002virus	Siphoviridae	Bacteroides	0.603823	0.944697	d__Bacteria;p__Bacteroidetes;c__Bacteroidia;o__Bacteroidales;f__Bacteroidaceae;g__Bacteroides
vOTU77	11391	69.76	Cba41virus	Podoviridae	Cellulophaga	0.615302	0.252945	d__Bacteria;p__Bacteroidetes;c__Flavobacteriia;o__Flavobacteriales;f__Flavobacteriaceae;g__Cellulophaga
vOTU78	41456	53.43	Rslunavirus	Myoviridae	Unknown	-	-	_
vOTU79	5323	60.45	T4virus	Myoviridae	Bacillus	0.758866	0.323094	d__Bacteris;p__Firmicutes;c__Bacilli;o__Bacillales;f__Bacillaceae;g__Bacillus
vOTU8	8323	61.02	Cba181virus	Siphoviridae	Streptomyces	0.376178	0.199431	d__Bacteria;p__Actinobacteria;c__Actinomycetia;o__Streptomycetales;f__Streptomycetaceae;g__Streptomyces
vOTU9	15829	65.06	Luz24virus	Podoviridae	Pseudomonas	0.512752	0.805265	d__Bacteria;p__Proteobacteria;c__Gammaproteobacteria;o__Pseudomonadales;f__Pseudomonadaceae;g__Pseudomonas

## Sheet: S3
name	Df_factor_total.time	Df_residuals_total.time	SumSq_factor_total.time	SumSq_residuals_total.time	MeanSq_factor_total.time	MeanSq_residuals_total.time	p_value_total.time	F_value_total.time	Df_factor_0	Df_residuals_0	SumSq_factor_0	SumSq_residuals_0	MeanSq_factor_0	MeanSq_residuals_0	p_value_0	F_value_0	Df_factor_3	Df_residuals_3	SumSq_factor_3	SumSq_residuals_3	MeanSq_factor_3	MeanSq_residuals_3	p_value_3	F_value_3	Df_factor_4	Df_residuals_4	SumSq_factor_4	SumSq_residuals_4	MeanSq_factor_4	MeanSq_residuals_4	p_value_4	F_value_4	Df_factor_5	Df_residuals_5	SumSq_factor_5	SumSq_residuals_5	MeanSq_factor_5	MeanSq_residuals_5	p_value_5	F_value_5	Df_factor_6	Df_residuals_6	SumSq_factor_6	SumSq_residuals_6	MeanSq_factor_6	MeanSq_residuals_6	p_value_6	F_value_6
pathogen density	1	38	0.727084	5.45477	0.727084	0.143547	0.0302793	5.06515	1	6	0.000536281	0.076483	0.000536281	0.0127472	0.844267	0.0420706	1	6	0.0013572	0.224256	0.0013572	0.037376	0.855156	0.0363122	1	6	0.00401408	0.125736	0.00401408	0.0209561	0.676947	0.191547	1	6	0.200313	0.00996791	0.200313	0.00166132	3.38952e-05	120.575	1	6	2.11923	0.119905	2.11923	0.0199842	4.89827e-05	106.045
bacteria.Shannon	1	38	0.000674349	0.0940921	0.000674349	0.00247611	0.604794	0.272342	1	6	0.00252289	0.000460885	0.00252289	7.68142e-05	0.00122532	32.8441	1	6	0.00075839	0.000552814	0.00075839	9.21357e-05	0.0284639	8.23123	1	6	0.00573559	0.000664863	0.00573559	0.00011081	0.00036484	51.7604	1	6	0.000432213	0.00395262	0.000432213	0.00065877	0.448867	0.656091	1	6	0.000382857	0.00125612	0.000382857	0.000209353	0.225016	1.82876
vOTU.Shannon	1	38	0.0135084	0.301125	0.0135084	0.00792435	0.199527	1.70468	1	6	0.0076517	0.00847064	0.0076517	0.00141177	0.0587956	5.41992	1	6	0.00155279	0.0141901	0.00155279	0.00236502	0.448712	0.656565	1	6	0.0144889	0.0200029	0.0144889	0.00333381	0.0821962	4.34606	1	6	0.071657	0.0147005	0.071657	0.00245009	0.00165134	29.2467	1	6	0.025805	0.0171187	0.025805	0.00285311	0.0237799	9.04449
Myoviridae	1	38	0.000362833	0.0587515	0.000362833	0.00154609	0.630857	0.234678	1	6	0.00300394	0.00381267	0.00300394	0.000635445	0.0726364	4.7273	1	6	0.000194619	0.000187641	0.000194619	3.12735e-05	0.0468683	6.22312	1	6	0.000771516	0.00157023	0.000771516	0.000261706	0.136793	2.94803	1	6	0.00379248	0.00163269	0.00379248	0.000272115	0.0096995	13.9371	1	6	3.49124e-05	0.00223196	3.49124e-05	0.000371994	0.769688	0.0938521
Podoviridae	1	38	0.002044	0.0159105	0.002044	0.000418696	0.0332409	4.88182	1	6	4.36545e-05	0.000935774	4.36545e-05	0.000155962	0.615756	0.279904	1	6	0.00291739	0.000378816	0.00291739	6.31361e-05	0.000496319	46.208	1	6	0.000624205	0.000461017	0.000624205	7.68362e-05	0.0291726	8.12384	1	6	0.000117114	0.000348951	0.000117114	5.81586e-05	0.205682	2.01371	1	6	0.00156232	0.00128015	0.00156232	0.000213358	0.0352925	7.32253
Siphoviridae	1	38	0.00373177	0.311771	0.00373177	0.0082045	0.504126	0.454844	1	6	3.8348e-05	0.00112603	3.8348e-05	0.000187672	0.667126	0.204335	1	6	0.00705077	0.000839719	0.00705077	0.000139953	0.000392719	50.3795	1	6	0.00304535	0.00154248	0.00304535	0.000257081	0.0137708	11.8459	1	6	0.00159425	0.000785204	0.00159425	0.000130867	0.0129786	12.1822	1	6	0.000972147	0.00206977	0.000972147	0.000344961	0.144211	2.81814
Others	1	38	0.00121981	0.080142	0.00121981	0.002109	0.45164	0.578383	1	6	0.00176471	0.00144852	0.00176471	0.00024142	0.0354038	7.30971	1	6	0.00192779	0.000565111	0.00192779	9.41851e-05	0.00399984	20.4681	1	6	0.00336131	0.00212396	0.00336131	0.000353993	0.0216225	9.49542	1	6	0.00105476	0.000869364	0.00105476	0.000144894	0.0356681	7.27951	1	6	0.000203221	0.00169594	0.000203221	0.000282657	0.429005	0.718966
Ralstonia phage RSF1	1	38	0.00466918	0.049285	0.00466918	0.00129697	0.0653957	3.60005	1	6	0.0126199	0.0105139	0.0126199	0.00175231	0.03636	7.20185	1	6	0.000100276	0.00155063	0.000100276	0.000258439	0.556269	0.388006	1	6	0.000103174	0.000751228	0.000103174	0.000125205	0.398991	0.824045	1	6	0.000449344	0.000229948	0.000449344	3.83247e-05	0.0140722	11.7247	1	6	8.34879e-07	0.000684834	8.34879e-07	0.000114139	0.934626	0.00731458
Ralstonia phage RSL1	1	38	0.00562075	0.0311494	0.00562075	0.00081972	0.0126127	6.85691	1	6	0.00278806	0.0116388	0.00278806	0.00193981	0.275775	1.43729	1	6	0.000623193	0.00260068	0.000623193	0.000433447	0.275704	1.43776	1	6	0.00391553	0.00228534	0.00391553	0.00038089	0.0184544	10.28	1	6	0.00185177	0.00380503	0.00185177	0.000634171	0.138349	2.91999	1	6	0.00024745	0.0048841	0.00024745	0.000814017	0.601307	0.303987
Ralstonia phage RSL2	1	38	0.000901243	0.0213912	0.000901243	0.000562926	0.213466	1.601	1	6	0.000835523	0.00361295	0.000835523	0.000602158	0.283419	1.38755	1	6	9.64209e-09	2.26218e-05	9.64209e-09	3.7703e-06	0.961309	0.00255738	1	6	2.26385e-05	0.000345747	2.26385e-05	5.76244e-05	0.553883	0.392863	1	6	0.000653493	0.000753323	0.000653493	0.000125554	0.0626773	5.20488	1	6	6.39942e-05	0.00126079	6.39942e-05	0.000210132	0.600982	0.304544
Ralstonia phage RSJ5	1	38	1.04055e-08	0.00375463	1.04055e-08	9.8806e-05	0.991866	0.000105312	1	6	4.95571e-06	0.000214423	4.95571e-06	3.57371e-05	0.722405	0.138671	1	6	1.79332e-05	0.000475882	1.79332e-05	7.93137e-05	0.651244	0.226104	1	6	1.81284e-05	0.00130595	1.81284e-05	0.000217658	0.782601	0.0832884	1	6	5.19128e-06	0.00111273	5.19128e-06	0.000185455	0.872624	0.0279922	1	6	2.26163e-05	0.000135698	2.26163e-05	2.26163e-05	0.355918	1
Ralstonia phage RSK1	1	38	5.02289e-06	0.0203147	5.02289e-06	0.000534597	0.923291	0.00939565	1	6	0.00117289	0.00194792	0.00117289	0.000324653	0.106063	3.61276	1	6	0.000367256	0.00120879	0.000367256	0.000201465	0.225668	1.82293	1	6	0.001779	0.00366352	0.001779	0.000610587	0.138707	2.91359	1	6	0.000573216	0.00420852	0.000573216	0.000701421	0.400832	0.817221	1	6	0.000909851	0.0021029	0.000909851	0.000350484	0.158261	2.59599
Ralstonia phage RSB3	1	38	7.00836e-05	0.00778297	7.00836e-05	0.000204815	0.562031	0.34218	1	6	0.000306659	0.000910863	0.000306659	0.00015181	0.205066	2.02001	1	6	3.92536e-08	0.000218874	3.92536e-08	3.6479e-05	0.974895	0.00107606	1	6	7.69601e-05	0.000461761	7.69601e-05	7.69601e-05	0.355918	1	1	6	0.00075634	0.00281253	0.00075634	0.000468754	0.251032	1.61351	1	6	0.000299431	0.00117419	0.000299431	0.000195698	0.262319	1.53006
Ralstonia phage P4282	1	38	0.331426	10.3636	0.331426	0.272727	0.277232	1.21523	1	6	1.05514	0.0875245	1.05514	0.0145874	0.000144666	72.3325	1	6	0.00292358	0.00961993	0.00292358	0.00160332	0.22561	1.82345	1	6	0.00646112	0.0061471	0.00646112	0.00102452	0.0458241	6.30651	1	6	0.00737428	0.00795422	0.00737428	0.0013257	0.0563992	5.56254	1	6	0.00158153	0.0061472	0.00158153	0.00102453	0.260429	1.54366
Ralstonia phage RS138	1	38	1.01874e-05	0.00326378	1.01874e-05	8.58889e-05	0.732444	0.118612	1	6	0	0	0	0	NA	NA	1	6	4.87318e-05	0.00102995	4.87318e-05	0.000171659	0.613311	0.283887	1	6	3.05369e-05	0.000377329	3.05369e-05	6.28882e-05	0.511988	0.485574	1	6	2.48438e-05	0.000503317	2.48438e-05	8.38861e-05	0.605916	0.296161	1	6	1.30139e-05	0.000960266	1.30139e-05	0.000160044	0.785112	0.0813143
Total-RSphage	1	38	0.574928	12.3466	0.574928	0.324911	0.191374	1.76949	1	6	1.37292	0.145601	1.37292	0.0242668	0.000285991	56.5759	1	6	0.0034537	0.0196769	0.0034537	0.00327949	0.34437	1.05312	1	6	0.0404251	0.0118692	0.0404251	0.00197819	0.00401522	20.4354	1	6	0.0347784	0.0264734	0.0347784	0.00441223	0.030856	7.88227	1	6	0.00599748	0.0131476	0.00599748	0.00219126	0.149131	2.737
ratio	1	38	0.016037	0.332324	0.016037	0.00874537	0.183681	1.83377	1	6	0.0361686	0.00301795	0.0361686	0.000502991	0.000147073	71.9071	1	6	9.42904e-05	0.000569446	9.42904e-05	9.49077e-05	0.357374	0.993496	1	6	0.00106336	0.000302031	0.00106336	5.03385e-05	0.00370715	21.1242	1	6	0.000992725	0.000628507	0.000992725	0.000104751	0.0217054	9.47698	1	6	0.000367189	0.000261098	0.000367189	4.35164e-05	0.0271634	8.43795
COG1020	1	38	0.397437	156.756	0.397437	4.12516	0.757957	0.0963446	1	6	0.00133694	23.3577	0.00133694	3.89294	0.985816	0.000343427	1	6	0.687427	16.1291	0.687427	2.68818	0.631111	0.255722	1	6	0.365743	3.56685	0.365743	0.594475	0.462657	0.615236	1	6	0.026267	10.2251	0.026267	1.70419	0.905251	0.0154132	1	6	1.71829	0.680155	1.71829	0.113359	0.00804578	15.158
COG3321	1	38	0.37432	81.2097	0.37432	2.1371	0.677928	0.175154	1	6	0.041203	7.72691	0.041203	1.28782	0.863927	0.0319944	1	6	0.174048	6.02214	0.174048	1.00369	0.691586	0.173408	1	6	0.0865741	2.00633	0.0865741	0.334389	0.629039	0.258903	1	6	0.444008	6.10879	0.444008	1.01813	0.533528	0.4361	1	6	1.25439	0.95849	1.25439	0.159748	0.0310742	7.85226
NOG01415	1	38	0.242484	31.4612	0.242484	0.827927	0.591539	0.292881	1	6	0.000523293	3.28294	0.000523293	0.547156	0.976332	0.000956386	1	6	0.0576795	2.51571	0.0576795	0.419285	0.723455	0.137566	1	6	0.000518497	1.12095	0.000518497	0.186826	0.959696	0.0027753	1	6	0.0766407	1.74989	0.0766407	0.291648	0.626532	0.262785	1	6	0.341043	0.0990494	0.341043	0.0165082	0.0039116	20.659
TOC									1	6	191	191	122.6	9.348	20.43	0.0223
TON									1	6	25.13	25.134	53.44	2.822	8.906	0.144
NH4.N									1	6	0.01445	0.01445	0.05635	1.539	0.009392	0.261
NO3.N									1	6	0	0.0004	13.62	0	2.2702	0.989
TN									1	6	0.0018	0.0018	0.0086	1.256	0.001433	0.305
TC									1	6	0.00245	0.00245	0.00675	2.178	0.001125	0.19
Available.P									1	6	1.32	1.32	200.97	0.039	33.49	0.849
CNRatio									1	6	0.08916	0.08916	0.30699	1.743	0.05117	0.235
pH									1	6	0.00605	0.00605	0.0821	0.442	0.01368	0.531
EC									1	6	3109	3109	18252	1.022	3042	0.351

## Sheet: S4
phage	host.species	host_found_in_microbiome	lifecycle
Achromobacter phage 83-24	Achromobacter xylosoxidans	Yes	Virulent
Achromobacter phage JWF	Achromobacter xylosoxidans	Yes	Virulent
Achromobacter phage phiAxp-2	Achromobacter xylosoxidans	Yes	Virulent
Achromobacter phage phiAxp-3	Achromobacter xylosoxidans	Yes	Virulent
Acidithiobacillus phage AcaML1	Acidithiobacillus caldus	Yes	Temperate
Acinetobacter phage YMC-13-01-C62	Acinetobacter baumannii	Yes	Temperate
Acinetobacter phage YMC13/03/R2096	Acinetobacter baumannii	Yes	Virulent
Acinetobacter phage phiAC-1	Acinetobacter soli	Yes	Temperate
Actinomyces phage Av-1	Actinomyces naeslundii	Yes	Unknown
Actinoplanes phage phiAsp2	Actinoplanes sp.	NO	Virulent
Aeromonas phage pAh6-C	Aeromonas hydrophila	Yes	Virulent
Aeromonas phage Aes508	Aeromonas salmonicida	Yes	Virulent
Aeromonas phage vB_AsaM-56	Aeromonas salmonicida	Yes	Temperate
Agrobacterium phage 7-7-1	Agrobacterium sp. H13-3	NO	Virulent
Arthrobacter phage Brent	Arthrobacter sp.	Yes	Virulent
Arthrobacter phage Decurro	Arthrobacter sp.	Yes	Virulent
Arthrobacter phage vB_ArS-ArV2	Arthrobacter sp.	Yes	Temperate
Arthrobacter phage vB_ArtM-ArV1	Arthrobacter sp.	Yes	Virulent
Bacillus phage vB_BanS-Tsamsa	Bacillus anthracis	Yes	Virulent
Bacillus phage BCP78	Bacillus cereus	Yes	Virulent
Bacillus phage G	Bacillus cereus	Yes	Unknown
Bacillus phage GA-1	Bacillus cereus	Yes	Unknown
Bacillus phage vB_BceM-Bc431v3	Bacillus cereus	Yes	Unknown
Bacillus phage Mater	Bacillus megaterium	Yes	Virulent
Bacillus phage SP10	Bacillus megaterium	Yes	Unknown
Bacillus phage SIOphi	Bacillus subtilis	Yes	Virulent
Bacillus phage BigBertha	Bacillus thuringiensis	Yes	Virulent
Bacillus phage CAM003	Bacillus thuringiensis	Yes	Virulent
Bacillus phage Hoody T	Bacillus thuringiensis	Yes	Virulent
Bdellovibrio phage phi1422	Bdellovibrio bacteriovorus	Yes	Virulent
Bordetella phage BPP-1	Bordetella bronchiseptica	Yes	Unknown
Brucella phage Tb	Brucella abortus	Yes	Virulent
Brucella phage Pr	Brucella melitensis	Yes	Virulent
Burkholderia phage AH2	Burkholderia ambifaria	Yes	Unknown
Burkholderia phage Bcep1	Burkholderia ambifaria	Yes	Unknown
Burkholderia phage BcepF1	Burkholderia ambifaria	Yes	Unknown
Burkholderia phage KL1	Burkholderia ambifaria	Yes	Unknown
Burkholderia phage JG068	Burkholderia cenocepacia	Yes	Virulent
Burkholderia phage Bcep176	Burkholderia cepacia	Yes	Temperate
Burkholderia phage Bcep22	Burkholderia cepacia	Yes	Unknown
Burkholderia phage Bcep43	Burkholderia cepacia	Yes	Unknown
Burkholderia phage Bcep781	Burkholderia cepacia	Yes	Unknown
Burkholderia phage BcepB1A	Burkholderia cepacia	Yes	Virulent
Burkholderia phage BcepC6B	Burkholderia cepacia	Yes	Unknown
Burkholderia phage BcepGomr	Burkholderia cepacia	Yes	Virulent
Burkholderia phage BcepIL02	Burkholderia cepacia	Yes	Unknown
Burkholderia phage BcepMigl	Burkholderia cepacia	Yes	Unknown
Burkholderia phage BcepNazgul	Burkholderia cepacia	Yes	Virulent
Burkholderia phage BcepNY3	Burkholderia cepacia	Yes	Unknown
Burkholderia phage DC1	Burkholderia pseudomallei	Yes	Unknown
Burkholderia phage KS9	Burkholderia pyrrocinia	Yes	Temperate
Campylobacter phage CP21	Campylobacter jejuni	Yes	Unknown
Bacteriophage Diva	Candidatus Hamiltonella defensa	Yes	Unknown
Pelagibacter phage HTVC008M	Candidatus Pelagibacter ubique HTCC1062	NO	Virulent
Puniceispirillum phage HMO-2011	Candidatus Puniceispirillum marinum	Yes	Virulent
Caulobacter phage Percy	Caulobacter crescentus	NO	Virulent
Caulobacter phage CcrColossus	Caulobacter vibrioides	Yes	Temperate
Caulobacter phage Cd1	Caulobacter vibrioides	Yes	Virulent
Caulobacter phage Cr30	Caulobacter vibrioides	Yes	Virulent
Caulobacter phage karma	Caulobacter vibrioides	Yes	Unknown
Caulobacter phage phiCbK	Caulobacter vibrioides	Yes	Unknown
Caulobacter phage rogue	Caulobacter vibrioides	Yes	Unknown
Caulobacter phage Seuss	Caulobacter vibrioides	Yes	Temperate
Caulobacter phage swift	Caulobacter vibrioides	Yes	Unknown
Celeribacter phage P12053L	Celeribacter marinus	Yes	Virulent
Cellulophaga phage phi13:2	Cellulophaga baltica	Yes	Temperate
Cellulophaga phage phi14:2	Cellulophaga baltica	Yes	Virulent
Cellulophaga phage phi19:1	Cellulophaga baltica	Yes	Temperate
Cellulophaga phage phi19:3	Cellulophaga baltica	Yes	Temperate
Cellulophaga phage phi38:1	Cellulophaga baltica	Yes	Virulent
Cellulophaga phage phi4:1	Cellulophaga baltica	Yes	Temperate
Cellulophaga phage phi46:3	Cellulophaga baltica	Yes	Temperate
Cellulophaga phage phiST	Cellulophaga baltica	Yes	Temperate
Citrobacter phage CVT22	Citrobacter sp. TM1552	NO	Virulent
Clavibacter phage CN1A	Clavibacter michiganensis	Yes	Virulent
Clostridium phage CDMH1	Clostera anastomosis	NO	Temperate
Croceibacter phage P2559S	Croceibacter atlanticus HTCC2559	NO	Temperate
Croceibacter phage P2559Y	Croceibacter atlanticus HTCC2559	NO	Virulent
Cronobacter phage CR8	Cronobacter sakazakii	Yes	Virulent
Cronobacter phage CR9	Cronobacter sakazakii	Yes	Virulent
Cronobacter phage S13	Cronobacter sakazakii	Yes	Virulent
Cronobacter phage vB_CsaM_GAP161	Cronobacter sakazakii	Yes	Virulent
Cronobacter phage vB_CsaM_GAP31	Cronobacter sakazakii	Yes	Virulent
Cronobacter phage vB_CsaM_GAP32	Cronobacter sakazakii	Yes	Virulent
Cronobacter phage vB_CsaP_Ss1	Cronobacter sakazakii	Yes	Virulent
Cronobacter phage vB_CskP_GAP227	Cronobacter sakazakii	Yes	Virulent
Cronobacter phage Dev-CD-23823	Cronobacter turicensis	Yes	Virulent
Cronobacter phage Dev2	Cronobacter turicensis	Yes	Temperate
Propionibacterium phage Ouroboros	Cutibacterium acnes	NO	Temperate
Propionibacterium phage P100_A	Cutibacterium acnes	NO	Temperate
Propionibacterium phage PHL041	Cutibacterium acnes	NO	Unknown
Propionibacterium phage PHL060L00	Cutibacterium acnes	NO	Temperate
Propionibacterium phage PHL071N05	Cutibacterium acnes	NO	Temperate
Propionibacterium phage PHL152	Cutibacterium acnes	NO	Unknown
Propionibacterium phage Stormborn	Cutibacterium acnes	NO	Temperate
Deftia phage phiW-14	Delftia acidovorans	Yes	Unknown
Delftia phage IME-DE1	Delftia sp. 670	Yes	Virulent
Edwardsiella phage GF-2	Edwardsiella tarda	Yes	Temperate
Edwardsiella phage MSW-3	Edwardsiella tarda	Yes	Virulent
Edwardsiella phage PEi2	Edwardsiella tarda	Yes	Unknown
Enterobacter phage Enc34	Enterobacter cancerogenus	Yes	Virulent
Enterococcus phage ECP3	Enterococcus faecalis	Yes	Virulent
Erwinia phage Ea35-70	Erwinia amylovora	Yes	Virulent
Erwinia phage Ea9-2	Erwinia amylovora	Yes	Virulent
Erwinia phage phiEa21-4	Erwinia amylovora	Yes	Virulent
Erwinia phage PhiEaH1	Erwinia amylovora	Yes	Virulent
Erwinia phage PEp14	Erwinia pyrifoliae	Yes	Temperate
Erwinia phage FE44	Erwinia sp.	NO	Virulent
Enterobacteria phage 9g	Escherichia coli	Yes	Virulent
Enterobacteria phage EcoDS1	Escherichia coli	Yes	Unknown
Enterobacteria phage T4 sensu lato	Escherichia coli	Yes	Unknown
Escherichia phage 121Q	Escherichia coli	Yes	Virulent
Escherichia phage Av-05	Escherichia coli	Yes	Virulent
Escherichia phage Bf23	Escherichia coli	Yes	Unknown
Escherichia phage ECBP2	Escherichia coli	Yes	Virulent
Escherichia phage ECML-117	Escherichia coli	Yes	Virulent
Escherichia phage ECML-134	Escherichia coli	Yes	Virulent
Escherichia phage phAPEC8	Escherichia coli	Yes	Virulent
Escherichia phage phiKT	Escherichia coli	Yes	Virulent
Escherichia phage Pollock	Escherichia coli	Yes	Virulent
Escherichia phage Seurat	Escherichia coli	Yes	Virulent
Escherichia phage slur01	Escherichia coli	Yes	Virulent
Escherichia phage vB_EcoM-ep3	Escherichia coli	Yes	Virulent
Escherichia phage vB_EcoM_ECO1230-10	Escherichia coli	Yes	Temperate
Escherichia phage vB_EcoP_PhAPEC7	Escherichia coli	Yes	Virulent
Escherichia phage wV8	Escherichia coli	Yes	Virulent
Flavobacterium phage FCL-2	Flavobacterium columnare	Yes	Temperate
Flavobacterium phage 11b	Flavobacterium hibernum	Yes	Temperate
Deep-sea thermophilic phage D6E	Geobacillus sp. E263	NO	Temperate
Gordonia phage GMA2	Gordonia malaquae	Yes	Temperate
Gordonia phage GMA3	Gordonia malaquae	Yes	Virulent
Gordonia phage GMA4	Gordonia malaquae	Yes	Temperate
Gordonia phage GMA5	Gordonia malaquae	Yes	Temperate
Gordonia phage GMA6	Gordonia malaquae	Yes	Virulent
Gordonia phage GMA7	Gordonia malaquae	Yes	Virulent
Gordonia phage GTE7	Gordonia malaquae	Yes	Virulent
Gordonia phage GRU1	Gordonia rubripertincta	Yes	Temperate
Gordonia phage GRU3	Gordonia rubripertincta	Yes	Temperate
Gordonia phage Gmala1	Gordonia sp. G7	NO	Virulent
Gordonia phage GordDuk1	Gordonia sp. G7	NO	Virulent
Gordonia phage GordTnk2	Gordonia sp. G7	NO	Virulent
Gordonia phage Gsput1	Gordonia sputi	Yes	Temperate
Gordonia phage GTE5	Gordonia terrae	Yes	Temperate
Gordonia phage GTE6	Gordonia terrae	Yes	Temperate
Gordonia phage GTE8	Gordonia terrae	Yes	Temperate
Idiomarinaceae phage 1N2-2	Idiomarinaceae bacterium	NO	Temperate
Idiomarinaceae phage Phi1M2-2	Idiomarinaceae bacterium	NO	Temperate
Iodobacteriophage phiPLPE	Iodobacter sp. CdM7	NO	Unknown
Streptomyces phage mu1/6	Kitasatospora aureofaciens	NO	Temperate
Klebsiella phage JD001	Klebsiella pneumoniae	Yes	Virulent
Klebsiella phage vB_KpnP_IME205	Klebsiella pneumoniae	Yes	Virulent
Enterobacteria phage vB_KleM-RaK2	Klebsiella sp.	NO	Unknown
Lactobacillus phage LL-K	Lactobacillus delbrueckii	Yes	Unknown
Lactococcus phage P118	Lactococcus lactis	Yes	Virulent
Lactococcus phage P162	Lactococcus lactis	Yes	Virulent
Microbacterium phage Min1	Microbacterium nematophilum	NO	Temperate
Microbacterium phage vB_MoxS-ISF9	Microbacterium oxydans	Yes	Virulent
Microcystis aeruginosa phage Ma-LMM01	Microbacterium oxydans	Yes	Unknown
Microcystis phage MaMV-DC	Microcystis aeruginosa	Yes	Virulent
Mycobacterium phage vB_MapS_FF47	Mycobacterium avium	Yes	Unknown
Mycobacterium phage Chy4	Mycobacterium tuberculosis	Yes	Virulent
Mycobacterium phage Cjw1	Mycobacterium tuberculosis	Yes	Unknown
Mycobacterium phage DS6A	Mycobacterium tuberculosis	Yes	Temperate
Mycobacterium phage LHTSCC	Mycobacterium tuberculosis	Yes	Unknown
Mycobacterium phage Phlei	Mycolicibacterium phlei	NO	Temperate
Mycobacteriophage ElTiger69	Mycolicibacterium smegmatis	Yes	Virulent
Mycobacterium phage 244	Mycolicibacterium smegmatis	Yes	Unknown
Mycobacterium phage 32HC	Mycolicibacterium smegmatis	Yes	Temperate
Mycobacterium phage 39HC	Mycolicibacterium smegmatis	Yes	Temperate
Mycobacterium phage Acadian	Mycolicibacterium smegmatis	Yes	Unknown
Mycobacterium phage Aeneas	Mycolicibacterium smegmatis	Yes	Temperate
Mycobacterium phage Airmid	Mycolicibacterium smegmatis	Yes	Virulent
Mycobacterium phage Alma	Mycolicibacterium smegmatis	Yes	Unknown
Mycobacterium phage Anaya	Mycolicibacterium smegmatis	Yes	Unknown
Mycobacterium phage Angel	Mycolicibacterium smegmatis	Yes	Temperate
Mycobacterium phage Angelica	Mycolicibacterium smegmatis	Yes	Unknown
Mycobacterium phage Anubis	Mycolicibacterium smegmatis	Yes	Temperate
Mycobacterium phage Archie	Mycolicibacterium smegmatis	Yes	Temperate
Mycobacterium phage Arturo	Mycolicibacterium smegmatis	Yes	Unknown
Mycobacterium phage Avani	Mycolicibacterium smegmatis	Yes	Unknown
Mycobacterium phage Babsiella	Mycolicibacterium smegmatis	Yes	Unknown
Mycobacterium phage Baka	Mycolicibacterium smegmatis	Yes	Unknown
Mycobacterium phage Bernal13	Mycolicibacterium smegmatis	Yes	Temperate
Mycobacterium phage BigNuz	Mycolicibacterium smegmatis	Yes	Temperate
Mycobacterium phage Bipolar	Mycolicibacterium smegmatis	Yes	Temperate
Mycobacterium phage Blue7	Mycolicibacterium smegmatis	Yes	Temperate
Mycobacterium phage Bobi	Mycolicibacterium smegmatis	Yes	Temperate
Mycobacterium phage Boomer	Mycolicibacterium smegmatis	Yes	Unknown
Mycobacterium phage Bruin	Mycolicibacterium smegmatis	Yes	Temperate
Mycobacterium phage Brujita	Mycolicibacterium smegmatis	Yes	Unknown
Mycobacterium phage Brusacoram	Mycolicibacterium smegmatis	Yes	Temperate
Mycobacterium phage BTCU-1	Mycolicibacterium smegmatis	Yes	Virulent
Mycobacterium phage Butters	Mycolicibacterium smegmatis	Yes	Temperate
Mycobacterium phage BuzzLyseyear	Mycolicibacterium smegmatis	Yes	Temperate
Mycobacterium phage Cali	Mycolicibacterium smegmatis	Yes	Temperate
Mycobacterium phage CaptainTrips	Mycolicibacterium smegmatis	Yes	Temperate
Mycobacterium phage Carcharodon	Mycolicibacterium smegmatis	Yes	Temperate
Mycobacterium phage Catdawg	Mycolicibacterium smegmatis	Yes	Temperate
Mycobacterium phage Catera	Mycolicibacterium smegmatis	Yes	Temperate
Mycobacterium phage Cerasum	Mycolicibacterium smegmatis	Yes	Temperate
Mycobacterium phage Charlie	Mycolicibacterium smegmatis	Yes	Temperate
Mycobacterium phage Che8	Mycolicibacterium smegmatis	Yes	Unknown
Mycobacterium phage Che9c	Mycolicibacterium smegmatis	Yes	Unknown
Mycobacterium phage Che9d	Mycolicibacterium smegmatis	Yes	Unknown
Mycobacterium phage ChrisnMich	Mycolicibacterium smegmatis	Yes	Virulent
Mycobacterium phage Chy3	Mycolicibacterium smegmatis	Yes	Temperate
Mycobacterium phage Contagion	Mycolicibacterium smegmatis	Yes	Temperate
Mycobacterium phage Corndog	Mycolicibacterium smegmatis	Yes	Unknown
Mycobacterium phage Courthouse	Mycolicibacterium smegmatis	Yes	Unknown
Mycobacterium phage Cuco	Mycolicibacterium smegmatis	Yes	Unknown
Mycobacterium phage D29	Mycolicibacterium smegmatis	Yes	Unknown
Mycobacterium phage Daenerys	Mycolicibacterium smegmatis	Yes	Temperate
Mycobacterium phage Dandelion	Mycolicibacterium smegmatis	Yes	Temperate
Mycobacterium phage Dante	Mycolicibacterium smegmatis	Yes	Temperate
Mycobacterium phage DaVinci	Mycolicibacterium smegmatis	Yes	Temperate
Mycobacterium phage DLane	Mycolicibacterium smegmatis	Yes	Unknown
Mycobacterium phage Dori	Mycolicibacterium smegmatis	Yes	Temperate
Mycobacterium phage Dorothy	Mycolicibacterium smegmatis	Yes	Unknown
Mycobacterium phage DotProduct	Mycolicibacterium smegmatis	Yes	Unknown
Mycobacterium phage Dumbo	Mycolicibacterium smegmatis	Yes	Temperate
Mycobacterium phage Dusk	Mycolicibacterium smegmatis	Yes	Temperate
Mycobacterium phage Dylan	Mycolicibacterium smegmatis	Yes	Temperate
Mycobacterium phage Edtherson	Mycolicibacterium smegmatis	Yes	Temperate
Mycobacterium phage Enkosi	Mycolicibacterium smegmatis	Yes	Temperate
Mycobacterium phage Estave1	Mycolicibacterium smegmatis	Yes	Temperate
Mycobacterium phage Farber	Mycolicibacterium smegmatis	Yes	Temperate
Mycobacterium phage fionn	Mycolicibacterium smegmatis	Yes	Unknown
Mycobacterium phage Firecracker	Mycolicibacterium smegmatis	Yes	Unknown
Mycobacterium phage First	Mycolicibacterium smegmatis	Yes	Temperate
Mycobacterium phage Fishburne	Mycolicibacterium smegmatis	Yes	Temperate
Mycobacterium phage Florinda	Mycolicibacterium smegmatis	Yes	Temperate
Mycobacterium phage Fredward	Mycolicibacterium smegmatis	Yes	Virulent
Mycobacterium phage Fruitloop	Mycolicibacterium smegmatis	Yes	Unknown
Mycobacterium phage Gaia	Mycolicibacterium smegmatis	Yes	Temperate
Mycobacterium phage George	Mycolicibacterium smegmatis	Yes	Unknown
Mycobacterium phage Goku	Mycolicibacterium smegmatis	Yes	Temperate
Mycobacterium phage Goose	Mycolicibacterium smegmatis	Yes	Unknown
Mycobacterium phage Gumball	Mycolicibacterium smegmatis	Yes	Virulent
Mycobacterium phage GUmbie	Mycolicibacterium smegmatis	Yes	Unknown
Mycobacterium phage Hades	Mycolicibacterium smegmatis	Yes	Temperate
Mycobacterium phage HanShotFirst	Mycolicibacterium smegmatis	Yes	Temperate
Mycobacterium phage Hawkeye	Mycolicibacterium smegmatis	Yes	Virulent
Mycobacterium phage HINdeR	Mycolicibacterium smegmatis	Yes	Virulent
Mycobacterium phage Ibhubesi	Mycolicibacterium smegmatis	Yes	Unknown
Mycobacterium phage Iracema64	Mycolicibacterium smegmatis	Yes	Temperate
Mycobacterium phage Jabbawokkie	Mycolicibacterium smegmatis	Yes	Temperate
Mycobacterium phage JAMaL	Mycolicibacterium smegmatis	Yes	Virulent
Mycobacterium phage Jasper	Mycolicibacterium smegmatis	Yes	Unknown
Mycobacterium phage Jebeks	Mycolicibacterium smegmatis	Yes	Temperate
Mycobacterium phage Job42	Mycolicibacterium smegmatis	Yes	Temperate
Mycobacterium phage Jobu08	Mycolicibacterium smegmatis	Yes	Temperate
Mycobacterium phage Jolie1	Mycolicibacterium smegmatis	Yes	Temperate
Mycobacterium phage Keshu	Mycolicibacterium smegmatis	Yes	Virulent
Mycobacterium phage Konstantine	Mycolicibacterium smegmatis	Yes	Temperate
Mycobacterium phage Kratio	Mycolicibacterium smegmatis	Yes	Temperate
Mycobacterium phage KSSJEB	Mycolicibacterium smegmatis	Yes	Unknown
Mycobacterium phage Larva	Mycolicibacterium smegmatis	Yes	Unknown
Mycobacterium phage Lilac	Mycolicibacterium smegmatis	Yes	Temperate
Mycobacterium phage LittleCherry	Mycolicibacterium smegmatis	Yes	Temperate
Mycobacterium phage LittleE	Mycolicibacterium smegmatis	Yes	Unknown
Mycobacterium phage Luchador	Mycolicibacterium smegmatis	Yes	Temperate
Mycobacterium phage Malithi	Mycolicibacterium smegmatis	Yes	Temperate
Mycobacterium phage Marcell	Mycolicibacterium smegmatis	Yes	Unknown
Mycobacterium phage Marvin	Mycolicibacterium smegmatis	Yes	Virulent
Mycobacterium phage MiaZeal	Mycolicibacterium smegmatis	Yes	Temperate
Mycobacterium phage MichelleMyBell	Mycolicibacterium smegmatis	Yes	Temperate
Mycobacterium phage Minerva	Mycolicibacterium smegmatis	Yes	Temperate
Mycobacterium phage MosMoris	Mycolicibacterium smegmatis	Yes	Virulent
Mycobacterium phage Mozy	Mycolicibacterium smegmatis	Yes	Unknown
Mycobacterium phage Muddy	Mycolicibacterium smegmatis	Yes	Temperate
Mycobacterium phage Murphy	Mycolicibacterium smegmatis	Yes	Temperate
Mycobacterium phage Museum	Mycolicibacterium smegmatis	Yes	Unknown
Mycobacterium phage Mutaforma13	Mycolicibacterium smegmatis	Yes	Unknown
Mycobacterium phage Myrna	Mycolicibacterium smegmatis	Yes	Virulent
Mycobacterium phage Nappy	Mycolicibacterium smegmatis	Yes	Temperate
Mycobacterium phage Nerujay	Mycolicibacterium smegmatis	Yes	Temperate
Mycobacterium phage Nigel	Mycolicibacterium smegmatis	Yes	Virulent
Mycobacterium phage Nova	Mycolicibacterium smegmatis	Yes	Virulent
Mycobacterium phage Nyxis	Mycolicibacterium smegmatis	Yes	Temperate
Mycobacterium phage Oaker	Mycolicibacterium smegmatis	Yes	Temperate
Mycobacterium phage OkiRoe	Mycolicibacterium smegmatis	Yes	Temperate
Mycobacterium phage Omega	Mycolicibacterium smegmatis	Yes	Unknown
Mycobacterium phage Omnicron	Mycolicibacterium smegmatis	Yes	Temperate
Mycobacterium phage Optimus	Mycolicibacterium smegmatis	Yes	Unknown
Mycobacterium phage Pacc40	Mycolicibacterium smegmatis	Yes	Unknown
Mycobacterium phage Papyrus	Mycolicibacterium smegmatis	Yes	Virulent
Mycobacterium phage Patience	Mycolicibacterium smegmatis	Yes	Virulent
Mycobacterium phage PattyP	Mycolicibacterium smegmatis	Yes	Temperate
Mycobacterium phage PBI1	Mycolicibacterium smegmatis	Yes	Virulent
Mycobacterium phage PegLeg	Mycolicibacterium smegmatis	Yes	Temperate
Mycobacterium phage Perseus	Mycolicibacterium smegmatis	Yes	Unknown
Mycobacterium phage Phantastic	Mycolicibacterium smegmatis	Yes	Virulent
Mycobacterium phage PhatBacter	Mycolicibacterium smegmatis	Yes	Temperate
Mycobacterium phage Phayonce	Mycolicibacterium smegmatis	Yes	Temperate
Mycobacterium phage Phrux	Mycolicibacterium smegmatis	Yes	Temperate
Mycobacterium phage Pinto	Mycolicibacterium smegmatis	Yes	Temperate
Mycobacterium phage Pio	Mycolicibacterium smegmatis	Yes	Temperate
Mycobacterium phage Pipefish	Mycolicibacterium smegmatis	Yes	Temperate
Mycobacterium phage Pixie	Mycolicibacterium smegmatis	Yes	Unknown
Mycobacterium phage PLot	Mycolicibacterium smegmatis	Yes	Virulent
Mycobacterium phage Porky	Mycolicibacterium smegmatis	Yes	Unknown
Mycobacterium phage Predator	Mycolicibacterium smegmatis	Yes	Virulent
Mycobacterium phage Pukovnik	Mycolicibacterium smegmatis	Yes	Unknown
Mycobacterium phage Quico	Mycolicibacterium smegmatis	Yes	Temperate
Mycobacterium phage QuinnKiro	Mycolicibacterium smegmatis	Yes	Temperate
Mycobacterium phage Ramsey	Mycolicibacterium smegmatis	Yes	Unknown
Mycobacterium phage Rebeuca	Mycolicibacterium smegmatis	Yes	Unknown
Mycobacterium phage Redi	Mycolicibacterium smegmatis	Yes	Temperate
Mycobacterium phage Redno2	Mycolicibacterium smegmatis	Yes	Temperate
Mycobacterium phage Rey	Mycolicibacterium smegmatis	Yes	Temperate
Mycobacterium phage RhynO	Mycolicibacterium smegmatis	Yes	Temperate
Mycobacterium phage Rockstar	Mycolicibacterium smegmatis	Yes	Virulent
Mycobacterium phage Saal	Mycolicibacterium smegmatis	Yes	Temperate
Mycobacterium phage Saintus	Mycolicibacterium smegmatis	Yes	Unknown
Mycobacterium phage Sbash	Mycolicibacterium smegmatis	Yes	Temperate
Mycobacterium phage ScottMcG	Mycolicibacterium smegmatis	Yes	Temperate
Mycobacterium phage Seagreen	Mycolicibacterium smegmatis	Yes	Temperate
Mycobacterium phage Send513	Mycolicibacterium smegmatis	Yes	Virulent
Mycobacterium phage Serenity	Mycolicibacterium smegmatis	Yes	Temperate
Mycobacterium phage SG4	Mycolicibacterium smegmatis	Yes	Unknown
Mycobacterium phage Shauna1	Mycolicibacterium smegmatis	Yes	Temperate
Mycobacterium phage ShedlockHolmes	Mycolicibacterium smegmatis	Yes	Virulent
Mycobacterium phage Sheen	Mycolicibacterium smegmatis	Yes	Virulent
Mycobacterium phage ShiLan	Mycolicibacterium smegmatis	Yes	Temperate
Mycobacterium phage SirDuracell	Mycolicibacterium smegmatis	Yes	Temperate
Mycobacterium phage SiSi	Mycolicibacterium smegmatis	Yes	Temperate
Mycobacterium phage SkiPole	Mycolicibacterium smegmatis	Yes	Temperate
Mycobacterium phage Smeadley	Mycolicibacterium smegmatis	Yes	Virulent
Mycobacterium phage Sparky	Mycolicibacterium smegmatis	Yes	Temperate
Mycobacterium phage Squirty	Mycolicibacterium smegmatis	Yes	Temperate
Mycobacterium phage Texage	Mycolicibacterium smegmatis	Yes	Temperate
Mycobacterium phage Theia	Mycolicibacterium smegmatis	Yes	Virulent
Mycobacterium phage Thibault	Mycolicibacterium smegmatis	Yes	Temperate
Mycobacterium phage Timshel	Mycolicibacterium smegmatis	Yes	Virulent
Mycobacterium phage Trike	Mycolicibacterium smegmatis	Yes	Temperate
Mycobacterium phage Troll4	Mycolicibacterium smegmatis	Yes	Virulent
Mycobacterium phage Tweety	Mycolicibacterium smegmatis	Yes	Temperate
Mycobacterium phage Twister	Mycolicibacterium smegmatis	Yes	Temperate
Mycobacterium phage Validus	Mycolicibacterium smegmatis	Yes	Virulent
Mycobacterium phage Velveteen	Mycolicibacterium smegmatis	Yes	Temperate
Mycobacterium phage Vincenzo	Mycolicibacterium smegmatis	Yes	Virulent
Mycobacterium phage Violet	Mycolicibacterium smegmatis	Yes	Temperate
Mycobacterium phage Wanda	Mycolicibacterium smegmatis	Yes	Temperate
Mycobacterium phage WIVsmall	Mycolicibacterium smegmatis	Yes	Temperate
Mycobacterium phage XFactor	Mycolicibacterium smegmatis	Yes	Temperate
Mycobacterium phage Yoshi	Mycolicibacterium smegmatis	Yes	Unknown
Mycobacterium phage ZoeJ	Mycolicibacterium smegmatis	Yes	Temperate
Mycobacterium phage Bxz1	Mycolicibacterium vaccae	NO	Temperate
Mycobacterium phage Bxz2	Mycolicibacterium vaccae	NO	Unknown
Myxococcus phage Mx8	Myxococcus xanthus	Yes	Temperate
Nitrincola phage 1M3-16	Nitrincola sp.	NO	Virulent
Gordonia phage GTE2	Nocardia brasiliensis	Yes	Temperate
Nocardia phage NBR1	Nocardia brasiliensis	Yes	Virulent
Silicibacter phage DSS3-P1	Silicibacter	NO	Unknown
Paenibacillus phage Xenia	Paenibacillus larvae	Yes	Temperate
Paracoccus phage Shpa	Parabacteroides merdae	Yes	Temperate
Paracoccus phage vB_PmaS_IMEP1	Parabacteroides merdae	Yes	Unknown
Cyanophage 9515-10a	Prochlorococcus marinus	Yes	Virulent
Cyanophage NATL2A-133	Prochlorococcus marinus	Yes	Virulent
Cyanophage P-RSM6	Prochlorococcus marinus	Yes	Virulent
Cyanophage P-TIM40	Prochlorococcus marinus	Yes	Virulent
Prochlorococcus phage MED4-213	Prochlorococcus marinus	Yes	Virulent
Prochlorococcus phage P-HM2	Prochlorococcus marinus	Yes	Virulent
Prochlorococcus phage P-SSM2	Prochlorococcus marinus	Yes	Virulent
Prochlorococcus phage P-SSM7	Prochlorococcus marinus	Yes	Virulent
Proteus phage pPM_01	Proteus mirabilis	Yes	Virulent
Providencia phage Redjac	Providencia stuartii	Yes	Temperate
Pseudoalteromonas phage H101	Pseudoalteromonas marina	Yes	Virulent
Pseudoalteromonas Phage H103	Pseudoalteromonas marina	Yes	Virulent
Pseudoalteromonas phage RIO-1	Pseudoalteromonas marina	Yes	Virulent
Pseudoalteromonas phage Pq0	Pseudoalteromonas sp. Bq0	NO	Temperate
Pseudomonas phage 73	Pseudomonas aeruginosa	Yes	Virulent
Pseudomonas phage CHA_P1	Pseudomonas aeruginosa	Yes	Virulent
Pseudomonas phage H66	Pseudomonas aeruginosa	Yes	Unknown
Pseudomonas phage KPP10	Pseudomonas aeruginosa	Yes	Virulent
Pseudomonas phage KPP12	Pseudomonas aeruginosa	Yes	Temperate
Pseudomonas phage KPP23	Pseudomonas aeruginosa	Yes	Virulent
Pseudomonas phage KPP25	Pseudomonas aeruginosa	Yes	Virulent
Pseudomonas phage LKO4	Pseudomonas aeruginosa	Yes	Virulent
Pseudomonas phage M6	Pseudomonas aeruginosa	Yes	Unknown
Pseudomonas phage MP1412	Pseudomonas aeruginosa	Yes	Virulent
Pseudomonas phage MR299-2	Pseudomonas aeruginosa	Yes	Virulent
Pseudomonas phage PA11	Pseudomonas aeruginosa	Yes	Virulent
Pseudomonas phage PaBG	Pseudomonas aeruginosa	Yes	Virulent
Pseudomonas phage PAE1	Pseudomonas aeruginosa	Yes	Virulent
Pseudomonas phage PAJU2	Pseudomonas aeruginosa	Yes	Temperate
Pseudomonas phage PaMx11	Pseudomonas aeruginosa	Yes	Virulent
Pseudomonas phage PaMx25	Pseudomonas aeruginosa	Yes	Virulent
Pseudomonas phage PaMx28	Pseudomonas aeruginosa	Yes	Temperate
Pseudomonas phage PaMx42	Pseudomonas aeruginosa	Yes	Virulent
Pseudomonas phage PaMx74	Pseudomonas aeruginosa	Yes	Temperate
Pseudomonas phage PaP2	Pseudomonas aeruginosa	Yes	Virulent
Pseudomonas phage PB1	Pseudomonas aeruginosa	Yes	Temperate
Pseudomonas phage PhiCHU	Pseudomonas aeruginosa	Yes	Virulent
Pseudomonas phage phiKZ	Pseudomonas aeruginosa	Yes	Unknown
Pseudomonas phage PhiPA3	Pseudomonas aeruginosa	Yes	Virulent
Pseudomonas phage R18	Pseudomonas aeruginosa	Yes	Unknown
Pseudomonas phage SM1	Pseudomonas aeruginosa	Yes	Virulent
Pseudomonas phage vB_Pae-Kakheti25	Pseudomonas aeruginosa	Yes	Virulent
Pseudomonas phage vB_PaeM_PAO1_Ab03	Pseudomonas aeruginosa	Yes	Virulent
Pseudomonas phage vB_PaeS_PAO1_Ab18	Pseudomonas aeruginosa	Yes	Virulent
Pseudomonas phage YuA	Pseudomonas aeruginosa	Yes	Unknown
Pseudomonas phage 201phi2-1	Pseudomonas chlororaphis	Yes	Virulent
Pseudomonas phage UFV-P2	Pseudomonas fluorescens	Yes	Virulent
Pseudomonas phage PPpW-3	Pseudomonas plecoglossicida	Yes	Virulent
Pseudomonas phage AF	Pseudomonas putida	Yes	Temperate
Pseudomonas phage tf	Pseudomonas putida	Yes	Virulent
Pseudomonas phage PS-1	Pseudomonas sp. 1-1-1b	NO	Temperate
Pseudomonas phage phiPSA1	Pseudomonas syringae	Yes	Temperate
Pseudomonas phage phiPsa374	Pseudomonas syringae	Yes	Virulent
Pseudomonas phage phiPto-bp6g	Pseudomonas tolaasii	Yes	Virulent
Pseudomonas phage PMG1	Pseudomonas tolaasii	Yes	Unknown
Psychrobacter phage pOW20-A	Psychrobacter sp.	NO	Temperate
Ralstonia phage P4282	Ralstonia solanacearum	Yes	Virulent
Ralstonia phage RS138	Ralstonia solanacearum	Yes	Virulent
Ralstonia phage RSB3	Ralstonia solanacearum	Yes	Virulent
Ralstonia phage RSF1	Ralstonia solanacearum	Yes	Virulent
Ralstonia phage RSJ5	Ralstonia solanacearum	Yes	Virulent
Ralstonia phage RSK1	Ralstonia solanacearum	Yes	Unknown
Ralstonia phage RSL1	Ralstonia solanacearum	Yes	Virulent
Ralstonia phage RSL2	Ralstonia solanacearum	Yes	Virulent
Rhizobium phage RHEph01	Rhizobium etli	Yes	Temperate
Rhizobium phage RHEph02	Rhizobium etli	Yes	Virulent
Rhizobium phage RHEph08	Rhizobium etli	Yes	Virulent
Rhizobium phage RHEph10	Rhizobium etli	Yes	Temperate
Rhizobium phage vB_RglS_P106B	Rhizobium gallicum	Yes	Virulent
Rhizobium phage vB_RleM_PPF1	Rhizobium leguminosarum	Yes	Temperate
Rhizobium phage vB_RleS_L338C	Rhizobium leguminosarum	Yes	Virulent
Rhodobacter phage RcRhea	Rhodobacter capsulatus	Yes	Temperate
Rhodobacter phage RcTitan	Rhodobacter capsulatus	Yes	Virulent
Rhodococcus phage RER2	Rhodococcus erythropolis	Yes	Virulent
Rhodococcus phage RGL3	Rhodococcus erythropolis	Yes	Unknown
Rhodococcus phage E3	Rhodococcus hoagii	NO	Temperate
Rhodococcus phage REQ1	Rhodococcus hoagii	NO	Temperate
Rhodococcus phage REQ2	Rhodococcus hoagii	NO	Temperate
Rhodococcus phage ReqiDocB7	Rhodococcus hoagii	NO	Virulent
Rhodococcus phage ReqiPepy6	Rhodococcus hoagii	NO	Virulent
Rhodococcus phage ReqiPine5	Rhodococcus hoagii	NO	Temperate
Rhodococcus phage ReqiPoco6	Rhodococcus hoagii	NO	Virulent
Rhodococcus phage RRH1	Rhodococcus rhodochrous	Yes	Temperate
Rhodoferax phage P26218	Rhodoferax sp. IMCC26218	NO	Virulent
Rhodothermus phage RM378	Rhodothermus marinus	Yes	Virulent
Roseobacter phage RDJL Phi 1	Roseobacter denitrificans	Yes	Temperate
Roseobacter phage RDJL Phi 2	Roseobacter denitrificans	Yes	Temperate
Roseobacter phage SIO1	Roseobacter denitrificans	Yes	Unknown
Ruegeria phage DSS3-P1	Ruegeria pomeroyi	Yes	Temperate
Saccharomonospora phage PIS 136	Saccharomonospora sp.	NO	Temperate
Salinivibrio phage CW02	Salinivibrio costicola	Yes	Virulent
Phage phiJL001	Salmonella enterica	Yes	Unknown
Salmonella phage 37	Salmonella enterica	Yes	Virulent
Salmonella phage 40	Salmonella enterica	Yes	Virulent
Salmonella phage FSL SP-062	Salmonella enterica	Yes	Unknown
Salmonella phage SKML-39	Salmonella enterica	Yes	Virulent
Salmonella phage SPN1S	Salmonella enterica	Yes	Temperate
Salmonella phage Vi II-E1	Salmonella enterica	Yes	Temperate
Serratia phage PS2	Serratia marcescens	Yes	Virulent
Shewanella sp. phage 1/4	Shewanella sp. 4	NO	Virulent
Shewanella sp. phage 1/40	Shewanella sp. 40	NO	Virulent
Shewanella sp. phage 3/49	Shewanella sp. 49	NO	Temperate
Rhizobium phage 16-3	Sinorhizobium meliloti	Yes	Temperate
Rhizobium phage RHE	Sinorhizobium meliloti	Yes	Unknown
Sinorhizobium phage PBC5	Sinorhizobium meliloti	Yes	Temperate
Sinorhizobium phage phiM19	Sinorhizobium meliloti	Yes	Virulent
Sinorhizobium phage phiN3	Sinorhizobium meliloti	Yes	Virulent
Siphovirus contig89	Sinorhizobium meliloti	Yes	Unknown
Sinorhizobium phage phiLM21	Sinorhizobium sp. LM21	Yes	Temperate
Sphingomonas phage PAU	Sphingomonas paucimobilis	Yes	Virulent
Stenotrophomonas phage IME-SM1	Stenotrophomonas maltophilia	Yes	Virulent
Stenotrophomonas phage S1	Stenotrophomonas maltophilia	Yes	Temperate
Stenotrophomonas phage Smp14	Stenotrophomonas maltophilia	Yes	Unknown
Stenotrophomonas phage vB_SmaS-DLP	Stenotrophomonas maltophilia	Yes	Unknown
Streptococcus phage SM1	Streptococcus mitis	Yes	Temperate
Streptomyce phage TG1	Streptococcus thermophilus	Yes	Unknown
Streptomyces phage phiSAJS1	Streptomyces avermitilis	Yes	Virulent
Streptomyces phage phiSASD1	Streptomyces avermitilis	Yes	Temperate
Streptomyces phage phiCAM	Streptomyces coelicolor	Yes	Temperate
Streptomyces phage phiHau3	Streptomyces coelicolor	Yes	Temperate
Streptomyces phage R4	Streptomyces coelicolor	Yes	Temperate
Streptomyces phage SF1	Streptomyces flavovirens	Yes	Temperate
Streptomyces phage Caliburn	Streptomyces griseus	Yes	Temperate
Streptomyces phage Izzy	Streptomyces griseus	Yes	Virulent
Streptomyces phage phiC31	Streptomyces griseus	Yes	Unknown
Streptomyces phage TP1604	Streptomyces griseus	Yes	Temperate
Streptomyces phage YDN12	Streptomyces griseus	Yes	Temperate
Streptomyces phage Jay2Jay	Streptomyces lividans	Yes	Virulent
Streptomyces phage Zemlya	Streptomyces lividans	Yes	Temperate
Streptomyces phage Amela	Streptomyces venezuelae	Yes	Temperate
Streptomyces phage Lannister	Streptomyces venezuelae	Yes	Temperate
Streptomyces phage SV1	Streptomyces venezuelae	Yes	Temperate
Streptomyces phage VWB	Streptomyces venezuelae	Yes	Temperate
Sulfitobacter phage pCB2047-A	Sulfitobacter sp. CB2047	Yes	Virulent
Sulfitobacter phage pCB2047-C	Sulfitobacter sp. CB2047	Yes	Virulent
Sulfitobacter phage phiCB2047-B	Sulfitobacter sp. CB2048	Yes	Virulent
Synechococcus phage S-CBM2	Synechococcus sp. CB0101	Yes	Unknown
Synechococcus phage S-CBS4	Synechococcus sp. CB0101	Yes	Temperate
Synechococcus phage S-CBS3	Synechococcus sp. CB0202	NO	Temperate
Synechococcus phage S-CBS2	Synechococcus sp. CB0204	NO	Virulent
Synechococcus phage S-CBP2	Synechococcus sp. CB0208	NO	Virulent
Synechococcus phage S-CRM01	Synechococcus sp. LC16	NO	Virulent
Synechococcus phage S-EIVl	Synechococcus sp. PCCC-A2c	NO	Virulent
Cyanophage KBS-S-1A	Synechococcus sp. WH 7803	Yes	Unknown
Cyanophage KBS-S-2A	Synechococcus sp. WH 7803	Yes	Virulent
Cyanophage Syn30	Synechococcus sp. WH 7803	Yes	Unknown
Prochlorococcus phage Syn33	Synechococcus sp. WH 7803	Yes	Virulent
Synechococcus phage ACG-2014b	Synechococcus sp. WH 7803	Yes	Virulent
Synechococcus phage ACG-2014c	Synechococcus sp. WH 7803	Yes	Virulent
Synechococcus phage ACG-2014f	Synechococcus sp. WH 7803	Yes	Virulent
Synechococcus phage ACG-2014i	Synechococcus sp. WH 7803	Yes	Virulent
Synechococcus phage ACG-2014j	Synechococcus sp. WH 7803	Yes	Virulent
Synechococcus phage S-CAM8	Synechococcus sp. WH 7803	Yes	Virulent
Synechococcus phage S-CBP42	Synechococcus sp. WH 7803	Yes	Virulent
Synechococcus phage S-PM2	Synechococcus sp. WH 7803	Yes	Virulent
Synechococcus phage S-RIM2	Synechococcus sp. WH 7803	Yes	Virulent
Synechococcus phage S-RIM8	Synechococcus sp. WH 7803	Yes	Virulent
Synechococcus phage S-RIP2	Synechococcus sp. WH 7803	Yes	Virulent
Synechococcus phage S-RSM4	Synechococcus sp. WH 7803	Yes	Virulent
Synechococcus phage S-SKS1	Synechococcus sp. WH 7803	Yes	Virulent
Synechococcus phage syn9	Synechococcus sp. WH 8012	NO	Virulent
Synechococcus phage S-SM2	Synechococcus sp. WH 8017	NO	Virulent
Prochlorococcus phage Syn1	Synechococcus sp. WH 8101	NO	Virulent
Cyanophage S-TIM5	Synechococcus sp. WH 8102	Yes	Virulent
Synechococcus phage S-ShM2	Synechococcus sp. WH 8102	Yes	Virulent
Synechococcus phage S-SSM7	Synechococcus sp. WH 8109	Yes	Virulent
Synechococcus phage Syn19	Synechococcus sp. WH 8109	Yes	Virulent
Tetrasphaera phage TJE1	Tetrasphaera jenkinsii	Yes	Virulent
Thermoanaerobacterium phage THSA-485A	Thermoanaerobacterium saccharolyticum	Yes	Temperate
Thermobifida phage P1312	Thermoanaerobacterium saccharolyticum	Yes	Temperate
Wolbachia endosymbiont wVitB of Nasonia vitripennis phage WOVitB	Trichosurus vulpecula	NO	Unknown
Wolbachia phage WO	Trichosurus vulpecula	NO	Temperate
Tsukamurella phage TIN2	Tsukamurella inchonensis	NO	Virulent
Tsukamurella phage TIN3	Tsukamurella inchonensis	NO	Virulent
Vibrio phage phi-A318	Vibrio alginolyticus	Yes	Virulent
Vibrio phage PVo5	Vibrio alginolyticus	Yes	Unknown
Vibrio phage vB_VchM-138	Vibrio alginolyticus	Yes	Virulent
Vibrio phage vB_VpaS_MAR10	Vibrio alginolyticus	Yes	Virulent
Vibrio phage CP-T1	Vibrio cholerae	Yes	Virulent
Vibrio phage ICP1	Vibrio cholerae	Yes	Virulent
Vibrio phage ICP2	Vibrio cholerae	Yes	Virulent
Vibrio phage ICP2_2013_A_Haiti	Vibrio cholerae	Yes	Virulent
Vibrio phage jenny 12G5	Vibrio cholerae	Yes	Temperate
Vibrio phage phi16	Vibrio cholerae	Yes	Unknown
Vibrio phage VD1	Vibrio cholerae	Yes	Unknown
Vibrio phage X29	Vibrio cholerae	Yes	Temperate
Vibrio phage 1	Vibrio harveyi	Yes	Virulent
Vibrio phage VH7D	Vibrio harveyi	Yes	Virulent
Vibrio phage nt-1	Vibrio natriegens	Yes	Virulent
Vibrio phage pVp-1	Vibrio parahaemolyticus	Yes	Virulent
Vibrio phage qdvp001	Vibrio parahaemolyticus	Yes	Virulent
Vibrio phage VBM1	Vibrio parahaemolyticus	Yes	Temperate
Vibrio phage VpKK5	Vibrio parahaemolyticus	Yes	Virulent
Vibrio phage VPp1	Vibrio parahaemolyticus	Yes	Virulent
Vibrio phage 11895-B1	Vibrio sp. ATCC11895	NO	Virulent
Vibrio phage pYD38-A	Vibrio sp. YD38	NO	Temperate
Vibrio phage pYD38-B	Vibrio sp. YD38	NO	Temperate
Vibrio phage helene 12B3	Vibrio splendidus	Yes	Virulent
Vibrio phage SSP002	Vibrio vulnificus	Yes	Virulent
Vibrio phage VvAW1	Vibrio vulnificus	Yes	Temperate
Xanthomonas phage phiL7	Xanthomonas campestris	Yes	Virulent
Xanthomonas phage Xp15	Xanthomonas campestris	Yes	Virulent
Xanthomonas citri phage CP2	Xanthomonas citri	Yes	Temperate
Xanthomonas phage OP1	Xanthomonas citri	Yes	Unknown
Xanthomonas phage Xop411	Xanthomonas citri	Yes	Unknown
Xanthomonas phage Xp10	Xanthomonas citri	Yes	Unknown
Xanthomonas phage OP2	Xanthomonas oryzae	Yes	Temperate
Xylella phage Salvo	Xylella fastidiosa	Yes	Virulent
Xylella phage Sano	Xylella fastidiosa	Yes	Virulent
Yersinia phage vB_YenM_TG1	Yersinia enterocolitica	Yes	Virulent
Yersinia phage vB_YenP_AP5	Yersinia enterocolitica	Yes	Virulent

## Sheet: S5
Source	Target	P	cov	Network	Effect	Source_function
Achromobacter phage 83-24	Achromobacter xylosoxidans	0	-0.00924085	Healthy	Secondary-phage-effect	inhibitor_associated_phage
Achromobacter phage JWF	Achromobacter xylosoxidans	0.008	-0.00487208	Healthy	Secondary-phage-effect	inhibitor_associated_phage
Achromobacter phage phiAxp-2	Achromobacter xylosoxidans	0	0.0048148	Healthy	Secondary-phage-effect	inhibitor_associated_phage
Achromobacter phage phiAxp-3	Achromobacter xylosoxidans	0	0.00817209	Healthy	Secondary-phage-effect	inhibitor_associated_phage
Acinetobacter phage YMC13/03/R2096	Acinetobacter baumannii	0	0.00748191	Healthy	Secondary-phage-effect	inhibitor_associated_phage
Aeromonas phage pAh6-C	Aeromonas hydrophila	0.029	-0.0094033	Healthy	Secondary-phage-effect	inhibitor_associated_phage
Arthrobacter phage Brent	Arthrobacter sp.	0	0.00407335	Healthy	Secondary-phage-effect	inhibitor_associated_phage
Arthrobacter phage Decurro	Arthrobacter sp.	0	-0.0123484	Healthy	Secondary-phage-effect	inhibitor_associated_phage
Arthrobacter phage vB_ArtM-ArV1	Arthrobacter sp.	0.007	-0.00983837	Healthy	Secondary-phage-effect	inhibitor_associated_phage
Bacillus phage CAM003	Bacillus thuringiensis	0	-0.0314308	Healthy	Secondary-phage-effect	inhibitor_associated_phage
Bacillus phage SIOphi	Bacillus subtilis	0	0.0256264	Healthy	Secondary-phage-effect	inhibitor_associated_phage
Bdellovibrio phage phi1422	Bdellovibrio bacteriovorus	0.001	0.00355063	Healthy	Secondary-phage-effect	inhibitor_associated_phage
Brucella phage Pr	Brucella melitensis	0.039	0.000551955	Healthy	Secondary-phage-effect	inhibitor_associated_phage
Burkholderia phage JG068	Burkholderia cenocepacia	0	-0.0165447	Healthy	Secondary-phage-effect	inhibitor_associated_phage
Cellulophaga phage phi38:1	Cellulophaga baltica	0	-0.0240506	Healthy	Secondary-phage-effect	inhibitor_associated_phage
Clavibacter phage CN1A	Clavibacter michiganensis	0.004	-0.00619044	Healthy	Secondary-phage-effect	facilitator_associated_phage
Cronobacter phage CR9	Cronobacter sakazakii	0	-0.00898952	Healthy	Secondary-phage-effect	facilitator_associated_phage
Cronobacter phage Dev-CD-23823	Cronobacter turicensis	0	-0.00618331	Healthy	Secondary-phage-effect	facilitator_associated_phage
Cronobacter phage S13	Cronobacter sakazakii	0	0.0027663	Healthy	Secondary-phage-effect	facilitator_associated_phage
Cronobacter phage vB_CsaM_GAP31	Cronobacter sakazakii	0	-0.0269308	Healthy	Secondary-phage-effect	facilitator_associated_phage
Cronobacter phage vB_CsaM_GAP32	Cronobacter sakazakii	0	-0.0180839	Healthy	Secondary-phage-effect	facilitator_associated_phage
Cronobacter phage vB_CsaP_Ss1	Cronobacter sakazakii	0	0.00847981	Healthy	Secondary-phage-effect	facilitator_associated_phage
Cyanophage 9515-10a	Prochlorococcus marinus	0.012	-0.00504803	Healthy	Secondary-phage-effect	inhibitor_associated_phage
Cyanophage KBS-S-2A	Synechococcus sp. WH 7803	0.013	-0.0245871	Healthy	Secondary-phage-effect	inhibitor_associated_phage
Cyanophage NATL2A-133	Prochlorococcus marinus	0.004	-0.00230382	Healthy	Secondary-phage-effect	inhibitor_associated_phage
Cyanophage P-RSM6	Prochlorococcus marinus	0	-0.0025115	Healthy	Secondary-phage-effect	inhibitor_associated_phage
Cyanophage P-TIM40	Prochlorococcus marinus	0	-0.0332716	Healthy	Secondary-phage-effect	inhibitor_associated_phage
Cyanophage S-TIM5	Synechococcus sp. WH 8102	0	-0.00867947	Healthy	Secondary-phage-effect	inhibitor_associated_phage
Delftia phage IME-DE1	Delftia sp. 670	0	0.00251492	Healthy	Secondary-phage-effect	facilitator_associated_phage
Edwardsiella phage MSW-3	Edwardsiella tarda	0	-0.0206668	Healthy	Secondary-phage-effect	inhibitor_associated_phage
Enterobacter phage Enc34	Enterobacter cancerogenus	0	-0.0110996	Healthy	Secondary-phage-effect	inhibitor_associated_phage
Erwinia phage Ea35-70	Erwinia amylovora	0	-0.0197259	Healthy	Secondary-phage-effect	inhibitor_associated_phage
Erwinia phage Ea9-2	Erwinia amylovora	0	-0.0117797	Healthy	Secondary-phage-effect	inhibitor_associated_phage
Erwinia phage phiEa21-4	Erwinia amylovora	0	-0.0328565	Healthy	Secondary-phage-effect	inhibitor_associated_phage
Erwinia phage PhiEaH1	Erwinia amylovora	0	-0.0374872	Healthy	Secondary-phage-effect	inhibitor_associated_phage
Klebsiella phage JD001	Klebsiella pneumoniae	0	-0.00612313	Healthy	Secondary-phage-effect	facilitator_associated_phage
Lactococcus phage P118	Lactococcus lactis	0	-0.0287834	Healthy	Secondary-phage-effect	inhibitor_associated_phage
Lactococcus phage P162	Lactococcus lactis	0	-0.0132679	Healthy	Secondary-phage-effect	inhibitor_associated_phage
Microbacterium phage vB_MoxS-ISF9	Microbacterium oxydans	0	-0.0184058	Healthy	Secondary-phage-effect	inhibitor_associated_phage
Microcystis phage MaMV-DC	Microcystis aeruginosa	0	-0.0140385	Healthy	Secondary-phage-effect	facilitator_associated_phage
Mycobacterium phage Chy4	Mycobacterium tuberculosis	0	-0.00278161	Healthy	Secondary-phage-effect	inhibitor_associated_phage
Nocardia phage NBR1	Nocardia brasiliensis	0	-0.0157932	Healthy	Secondary-phage-effect	inhibitor_associated_phage
Prochlorococcus phage MED4-213	Prochlorococcus marinus	0	0.00361104	Healthy	Secondary-phage-effect	inhibitor_associated_phage
Prochlorococcus phage P-HM2	Prochlorococcus marinus	0	-0.00131297	Healthy	Secondary-phage-effect	inhibitor_associated_phage
Prochlorococcus phage P-SSM2	Prochlorococcus marinus	0	-0.0146174	Healthy	Secondary-phage-effect	inhibitor_associated_phage
Prochlorococcus phage P-SSM7	Prochlorococcus marinus	0	-0.021493	Healthy	Secondary-phage-effect	inhibitor_associated_phage
Prochlorococcus phage Syn33	Synechococcus sp. WH 7803	0	-0.00615624	Healthy	Secondary-phage-effect	inhibitor_associated_phage
Proteus phage pPM_01	Proteus mirabilis	0	-0.00672618	Healthy	Secondary-phage-effect	inhibitor_associated_phage
Pseudoalteromonas phage H101	Pseudoalteromonas marina	0.01	-0.0203941	Healthy	Secondary-phage-effect	inhibitor_associated_phage
Pseudoalteromonas Phage H103	Pseudoalteromonas marina	0.008	0.00792358	Healthy	Secondary-phage-effect	inhibitor_associated_phage
Pseudoalteromonas phage RIO-1	Pseudoalteromonas marina	0	-0.0141366	Healthy	Secondary-phage-effect	inhibitor_associated_phage
Pseudomonas phage 201phi2-1	Pseudomonas chlororaphis	0	0.00531464	Healthy	Secondary-phage-effect	inhibitor_associated_phage
Puniceispirillum phage HMO-2011	Candidatus Puniceispirillum marinum	0	0.00196649	Healthy	Secondary-phage-effect	inhibitor_associated_phage
Rhizobium phage vB_RleS_L338C	Rhizobium leguminosarum	0	-0.00139042	Healthy	Secondary-phage-effect	inhibitor_associated_phage
Rhodococcus phage RER2	Rhodococcus erythropolis	0	-0.017114	Healthy	Secondary-phage-effect	inhibitor_associated_phage
Rhodothermus phage RM378	Rhodothermus marinus	0.003	0.00367846	Healthy	Secondary-phage-effect	inhibitor_associated_phage
Salmonella phage 37	Salmonella enterica	0	0.0029675	Healthy	Secondary-phage-effect	inhibitor_associated_phage
Salmonella phage 40	Salmonella enterica	0.029	-0.0165444	Healthy	Secondary-phage-effect	inhibitor_associated_phage
Salmonella phage SKML-39	Salmonella enterica	0	0.00351537	Healthy	Secondary-phage-effect	inhibitor_associated_phage
Serratia phage PS2	Serratia marcescens	0	0.00371026	Healthy	Secondary-phage-effect	facilitator_associated_phage
Streptomyces phage Izzy	Streptomyces griseus	0	0.00834604	Healthy	Secondary-phage-effect	inhibitor_associated_phage
Sulfitobacter phage pCB2047-A	Sulfitobacter sp. CB2047	0	-0.0278284	Healthy	Secondary-phage-effect	inhibitor_associated_phage
Sulfitobacter phage pCB2047-C	Sulfitobacter sp. CB2047	0	-0.00333466	Healthy	Secondary-phage-effect	inhibitor_associated_phage
Synechococcus phage ACG-2014c	Synechococcus sp. WH 7803	0	-0.0317055	Healthy	Secondary-phage-effect	inhibitor_associated_phage
Synechococcus phage ACG-2014i	Synechococcus sp. WH 7803	0	-0.0133719	Healthy	Secondary-phage-effect	inhibitor_associated_phage
Synechococcus phage ACG-2014j	Synechococcus sp. WH 7803	0	0.00191685	Healthy	Secondary-phage-effect	inhibitor_associated_phage
Synechococcus phage S-CAM8	Synechococcus sp. WH 7803	0	-0.00930502	Healthy	Secondary-phage-effect	inhibitor_associated_phage
Synechococcus phage S-CBP42	Synechococcus sp. WH 7803	0	-0.0102097	Healthy	Secondary-phage-effect	inhibitor_associated_phage
Synechococcus phage S-PM2	Synechococcus sp. WH 7803	0	-0.0274949	Healthy	Secondary-phage-effect	inhibitor_associated_phage
Synechococcus phage S-RIM2	Synechococcus sp. WH 7803	0	-0.00218028	Healthy	Secondary-phage-effect	inhibitor_associated_phage
Synechococcus phage S-RIP2	Synechococcus sp. WH 7803	0.001	-0.000410035	Healthy	Secondary-phage-effect	inhibitor_associated_phage
Synechococcus phage S-RSM4	Synechococcus sp. WH 7803	0.007	-0.024014	Healthy	Secondary-phage-effect	inhibitor_associated_phage
Synechococcus phage S-ShM2	Synechococcus sp. WH 8102	0	-0.0235929	Healthy	Secondary-phage-effect	inhibitor_associated_phage
Synechococcus phage S-SSM7	Synechococcus sp. WH 8109	0	0.00310925	Healthy	Secondary-phage-effect	inhibitor_associated_phage
Synechococcus phage Syn19	Synechococcus sp. WH 8109	0	-0.00462819	Healthy	Secondary-phage-effect	inhibitor_associated_phage
Vibrio phage helene 12B3	Vibrio splendidus	0	-0.0257062	Healthy	Secondary-phage-effect	inhibitor_associated_phage
Vibrio phage ICP1	Vibrio cholerae	0	0.0036121	Healthy	Secondary-phage-effect	inhibitor_associated_phage
Vibrio phage ICP2	Vibrio cholerae	0.007	-0.0232603	Healthy	Secondary-phage-effect	inhibitor_associated_phage
Vibrio phage ICP2_2013_A_Haiti	Vibrio cholerae	0	-0.0224288	Healthy	Secondary-phage-effect	inhibitor_associated_phage
Vibrio phage nt-1	Vibrio natriegens	0	-0.0207539	Healthy	Secondary-phage-effect	facilitator_associated_phage
Vibrio phage phi-A318	Vibrio alginolyticus	0.027	0.0115475	Healthy	Secondary-phage-effect	inhibitor_associated_phage
Vibrio phage qdvp001	Vibrio parahaemolyticus	0.022	0.00560365	Healthy	Secondary-phage-effect	inhibitor_associated_phage
Vibrio phage SSP002	Vibrio vulnificus	0	-0.00502331	Healthy	Secondary-phage-effect	facilitator_associated_phage
Vibrio phage vB_VchM-138	Vibrio alginolyticus	0	-0.0117037	Healthy	Secondary-phage-effect	inhibitor_associated_phage
Vibrio phage vB_VpaS_MAR10	Vibrio alginolyticus	0	-0.00791473	Healthy	Secondary-phage-effect	inhibitor_associated_phage
Vibrio phage VPp1	Vibrio parahaemolyticus	0	-0.0034332	Healthy	Secondary-phage-effect	inhibitor_associated_phage
Xylella phage Salvo	Xylella fastidiosa	0	-0.0236307	Healthy	Secondary-phage-effect	facilitator_associated_phage
Xylella phage Sano	Xylella fastidiosa	0	0.0047297	Healthy	Secondary-phage-effect	facilitator_associated_phage
Yersinia phage vB_YenP_AP5	Yersinia enterocolitica	0	-0.0088078	Healthy	Secondary-phage-effect	inhibitor_associated_phage
Achromobacter xylosoxidans	RS	0	-0.00778551	Healthy	Primary-bacterial-effect	inhibitor_bacteria
Acinetobacter baumannii	RS	0	-0.0151031	Healthy	Primary-bacterial-effect	inhibitor_bacteria
Aeromonas hydrophila	RS	0.027	-0.0240871	Healthy	Primary-bacterial-effect	inhibitor_bacteria
Arthrobacter sp.	RS	0	-0.00536032	Healthy	Primary-bacterial-effect	inhibitor_bacteria
Bacillus subtilis	RS	0	-0.00752628	Healthy	Primary-bacterial-effect	inhibitor_bacteria
Bacillus thuringiensis	RS	0	-0.0376582	Healthy	Primary-bacterial-effect	inhibitor_bacteria
Bdellovibrio bacteriovorus	RS	0.001	-0.0318024	Healthy	Primary-bacterial-effect	inhibitor_bacteria
Brucella melitensis	RS	0	-0.0229882	Healthy	Primary-bacterial-effect	inhibitor_bacteria
Burkholderia cenocepacia	RS	0	-0.00670991	Healthy	Primary-bacterial-effect	inhibitor_bacteria
Candidatus Puniceispirillum marinum	RS	0	-0.00806002	Healthy	Primary-bacterial-effect	inhibitor_bacteria
Cellulophaga baltica	RS	0	-0.0136128	Healthy	Primary-bacterial-effect	inhibitor_bacteria
Clavibacter michiganensis	RS	0	0.00233216	Healthy	Primary-bacterial-effect	facilitator_bacteria
Cronobacter sakazakii	RS	0	0.0191458	Healthy	Primary-bacterial-effect	facilitator_bacteria
Cronobacter turicensis	RS	0	0.00842488	Healthy	Primary-bacterial-effect	facilitator_bacteria
Delftia sp. 670	RS	0	0.00971628	Healthy	Primary-bacterial-effect	facilitator_bacteria
Edwardsiella tarda	RS	0.011	-0.00885977	Healthy	Primary-bacterial-effect	inhibitor_bacteria
Enterobacter cancerogenus	RS	0.033	-0.0240862	Healthy	Primary-bacterial-effect	inhibitor_bacteria
Erwinia amylovora	RS	0	-0.0163405	Healthy	Primary-bacterial-effect	inhibitor_bacteria
Klebsiella pneumoniae	RS	0	0.00161347	Healthy	Primary-bacterial-effect	facilitator_bacteria
Lactococcus lactis	RS	0	-0.03672	Healthy	Primary-bacterial-effect	inhibitor_bacteria
Microbacterium oxydans	RS	0	-0.00560682	Healthy	Primary-bacterial-effect	inhibitor_bacteria
Microcystis aeruginosa	RS	0	0.00996869	Healthy	Primary-bacterial-effect	facilitator_bacteria
Mycobacterium tuberculosis	RS	0	-0.0261874	Healthy	Primary-bacterial-effect	inhibitor_bacteria
Nocardia brasiliensis	RS	0	-0.00737985	Healthy	Primary-bacterial-effect	inhibitor_bacteria
Prochlorococcus marinus	RS	0	-0.0229825	Healthy	Primary-bacterial-effect	inhibitor_bacteria
Proteus mirabilis	RS	0	-0.0122512	Healthy	Primary-bacterial-effect	inhibitor_bacteria
Pseudoalteromonas marina	RS	0	-0.00362239	Healthy	Primary-bacterial-effect	inhibitor_bacteria
Pseudomonas chlororaphis	RS	0	-0.0229424	Healthy	Primary-bacterial-effect	inhibitor_bacteria
Rhizobium leguminosarum	RS	0	-0.0306784	Healthy	Primary-bacterial-effect	inhibitor_bacteria
Rhodococcus erythropolis	RS	0.021	-0.00791734	Healthy	Primary-bacterial-effect	inhibitor_bacteria
Rhodothermus marinus	RS	0	-0.00934832	Healthy	Primary-bacterial-effect	inhibitor_bacteria
Salmonella enterica	RS	0	-0.00887736	Healthy	Primary-bacterial-effect	inhibitor_bacteria
Serratia marcescens	RS	0	0.00497717	Healthy	Primary-bacterial-effect	facilitator_bacteria
Streptomyces griseus	RS	0	-0.0102906	Healthy	Primary-bacterial-effect	inhibitor_bacteria
Sulfitobacter sp. CB2047	RS	0	-0.0212683	Healthy	Primary-bacterial-effect	inhibitor_bacteria
Synechococcus sp. WH 7803	RS	0	-0.00738635	Healthy	Primary-bacterial-effect	inhibitor_bacteria
Synechococcus sp. WH 8102	RS	0	-0.035496	Healthy	Primary-bacterial-effect	inhibitor_bacteria
Synechococcus sp. WH 8109	RS	0.001	-0.003309	Healthy	Primary-bacterial-effect	inhibitor_bacteria
Vibrio alginolyticus	RS	0	-0.000221564	Healthy	Primary-bacterial-effect	inhibitor_bacteria
Vibrio cholerae	RS	0	-0.00835811	Healthy	Primary-bacterial-effect	inhibitor_bacteria
Vibrio natriegens	RS	0.002	0.0217762	Healthy	Primary-bacterial-effect	facilitator_bacteria
Vibrio parahaemolyticus	RS	0	-0.0105546	Healthy	Primary-bacterial-effect	inhibitor_bacteria
Vibrio splendidus	RS	0	-0.000447066	Healthy	Primary-bacterial-effect	inhibitor_bacteria
Vibrio vulnificus	RS	0	0.00748706	Healthy	Primary-bacterial-effect	facilitator_bacteria
Xylella fastidiosa	RS	0	0.000653186	Healthy	Primary-bacterial-effect	facilitator_bacteria
Yersinia enterocolitica	RS	0	-0.0112568	Healthy	Primary-bacterial-effect	inhibitor_bacteria
Ralstonia phage P4282	RS	0	-0.00599147	Healthy	Primary-phage-effect	pathogen_specific_phage
Ralstonia phage RSF1	RS	0	-0.00206408	Healthy	Primary-phage-effect	pathogen_specific_phage
Ralstonia phage RSL1	RS	0.006	-0.00259333	Healthy	Primary-phage-effect	pathogen_specific_phage
Ralstonia phage RSL2	RS	0.002	0.000722014	Healthy	Primary-phage-effect	pathogen_specific_phage
Achromobacter phage 83-24	Achromobacter xylosoxidans	0	-0.00945646	Diseased	Secondary-phage-effect	inhibitor_associated_phage
Achromobacter phage JWF	Achromobacter xylosoxidans	0	-0.00479044	Diseased	Secondary-phage-effect	inhibitor_associated_phage
Achromobacter phage phiAxp-3	Achromobacter xylosoxidans	0	-0.00317292	Diseased	Secondary-phage-effect	inhibitor_associated_phage
Aeromonas phage Aes508	Aeromonas salmonicida	0.024	-0.0123268	Diseased	Secondary-phage-effect	inhibitor_associated_phage
Aeromonas phage pAh6-C	Aeromonas hydrophila	0.002	-0.0396023	Diseased	Secondary-phage-effect	inhibitor_associated_phage
Arthrobacter phage Brent	Arthrobacter sp.	0	-0.00309125	Diseased	Secondary-phage-effect	inhibitor_associated_phage
Arthrobacter phage Decurro	Arthrobacter sp.	0	-0.00993186	Diseased	Secondary-phage-effect	inhibitor_associated_phage
Arthrobacter phage vB_ArtM-ArV1	Arthrobacter sp.	0	-0.00703788	Diseased	Secondary-phage-effect	inhibitor_associated_phage
Bacillus phage BigBertha	Bacillus thuringiensis	0	-0.0171664	Diseased	Secondary-phage-effect	inhibitor_associated_phage
Bacillus phage Hoody T	Bacillus thuringiensis	0	-0.00121428	Diseased	Secondary-phage-effect	inhibitor_associated_phage
Bdellovibrio phage phi1422	Bdellovibrio bacteriovorus	0.016	-0.0125345	Diseased	Secondary-phage-effect	inhibitor_associated_phage
Brucella phage Tb	Brucella abortus	0	0.00113759	Diseased	Secondary-phage-effect	inhibitor_associated_phage
Burkholderia phage BcepB1A	Burkholderia cepacia	0	0.00291192	Diseased	Secondary-phage-effect	inhibitor_associated_phage
Burkholderia phage BcepGomr	Burkholderia cepacia	0	-0.00624467	Diseased	Secondary-phage-effect	inhibitor_associated_phage
Burkholderia phage BcepNazgul	Burkholderia cepacia	0	0.00972191	Diseased	Secondary-phage-effect	inhibitor_associated_phage
Burkholderia phage JG068	Burkholderia cenocepacia	0	0.0024666	Diseased	Secondary-phage-effect	inhibitor_associated_phage
Caulobacter phage Cd1	Caulobacter vibrioides	0	-0.00315833	Diseased	Secondary-phage-effect	inhibitor_associated_phage
Caulobacter phage Cr30	Caulobacter vibrioides	0	0.00275225	Diseased	Secondary-phage-effect	inhibitor_associated_phage
Celeribacter phage P12053L	Celeribacter marinus	0	-0.00480759	Diseased	Secondary-phage-effect	facilitator_associated_phage
Cronobacter phage CR8	Cronobacter sakazakii	0	-0.00880765	Diseased	Secondary-phage-effect	inhibitor_associated_phage
Cronobacter phage CR9	Cronobacter sakazakii	0.003	-0.0197197	Diseased	Secondary-phage-effect	inhibitor_associated_phage
Cronobacter phage Dev-CD-23823	Cronobacter turicensis	0	-0.0236525	Diseased	Secondary-phage-effect	inhibitor_associated_phage
Cronobacter phage S13	Cronobacter sakazakii	0.047	-0.0211639	Diseased	Secondary-phage-effect	inhibitor_associated_phage
Cronobacter phage vB_CsaM_GAP161	Cronobacter sakazakii	0	0.00655887	Diseased	Secondary-phage-effect	inhibitor_associated_phage
Cronobacter phage vB_CsaM_GAP31	Cronobacter sakazakii	0.025	-0.00214391	Diseased	Secondary-phage-effect	inhibitor_associated_phage
Cronobacter phage vB_CsaM_GAP32	Cronobacter sakazakii	0	-0.000752786	Diseased	Secondary-phage-effect	inhibitor_associated_phage
Cronobacter phage vB_CsaP_Ss1	Cronobacter sakazakii	0	-0.00220585	Diseased	Secondary-phage-effect	inhibitor_associated_phage
Cyanophage 9515-10a	Prochlorococcus marinus	0	-0.0135296	Diseased	Secondary-phage-effect	inhibitor_associated_phage
Cyanophage KBS-S-2A	Synechococcus sp. WH 7803	0	-0.00976236	Diseased	Secondary-phage-effect	inhibitor_associated_phage
Cyanophage NATL2A-133	Prochlorococcus marinus	0	-0.0139684	Diseased	Secondary-phage-effect	inhibitor_associated_phage
Cyanophage S-TIM5	Synechococcus sp. WH 8102	0	-0.013222	Diseased	Secondary-phage-effect	inhibitor_associated_phage
Delftia phage IME-DE1	Delftia sp. 670	0	-0.0119494	Diseased	Secondary-phage-effect	inhibitor_associated_phage
Edwardsiella phage MSW-3	Edwardsiella tarda	0.003	-0.0341373	Diseased	Secondary-phage-effect	inhibitor_associated_phage
Enterobacter phage Enc34	Enterobacter cancerogenus	0	-0.000302071	Diseased	Secondary-phage-effect	inhibitor_associated_phage
Enterococcus phage ECP3	Enterococcus faecalis	0.038	-0.00665473	Diseased	Secondary-phage-effect	inhibitor_associated_phage
Gordonia phage GMA3	Gordonia malaquae	0	-0.0104584	Diseased	Secondary-phage-effect	inhibitor_associated_phage
Gordonia phage GMA6	Gordonia malaquae	0	0.00753145	Diseased	Secondary-phage-effect	inhibitor_associated_phage
Gordonia phage GTE7	Gordonia malaquae	0	0.004146	Diseased	Secondary-phage-effect	inhibitor_associated_phage
Klebsiella phage JD001	Klebsiella pneumoniae	0	-0.00476975	Diseased	Secondary-phage-effect	inhibitor_associated_phage
Klebsiella phage vB_KpnP_IME205	Klebsiella pneumoniae	0	-0.00681645	Diseased	Secondary-phage-effect	inhibitor_associated_phage
Lactococcus phage P118	Lactococcus lactis	0.002	-0.0420204	Diseased	Secondary-phage-effect	inhibitor_associated_phage
Lactococcus phage P162	Lactococcus lactis	0	-0.0157496	Diseased	Secondary-phage-effect	inhibitor_associated_phage
Microbacterium phage vB_MoxS-ISF9	Microbacterium oxydans	0	0.00256101	Diseased	Secondary-phage-effect	inhibitor_associated_phage
Nocardia phage NBR1	Nocardia brasiliensis	0	-0.000882336	Diseased	Secondary-phage-effect	facilitator_associated_phage
Prochlorococcus phage P-HM2	Prochlorococcus marinus	0	-0.00671104	Diseased	Secondary-phage-effect	inhibitor_associated_phage
Prochlorococcus phage P-SSM2	Prochlorococcus marinus	0	-0.022435	Diseased	Secondary-phage-effect	inhibitor_associated_phage
Prochlorococcus phage P-SSM7	Prochlorococcus marinus	0	-0.0142345	Diseased	Secondary-phage-effect	inhibitor_associated_phage
Prochlorococcus phage Syn33	Synechococcus sp. WH 7803	0	-0.00435825	Diseased	Secondary-phage-effect	inhibitor_associated_phage
Pseudoalteromonas phage H101	Pseudoalteromonas marina	0	-0.00242469	Diseased	Secondary-phage-effect	inhibitor_associated_phage
Pseudoalteromonas Phage H103	Pseudoalteromonas marina	0	0.000880552	Diseased	Secondary-phage-effect	inhibitor_associated_phage
Pseudoalteromonas phage RIO-1	Pseudoalteromonas marina	0	-0.020966	Diseased	Secondary-phage-effect	inhibitor_associated_phage
Pseudomonas phage UFV-P2	Pseudomonas fluorescens	0	-0.00122209	Diseased	Secondary-phage-effect	inhibitor_associated_phage
Rhizobium phage vB_RglS_P106B	Rhizobium gallicum	0	-0.0167752	Diseased	Secondary-phage-effect	inhibitor_associated_phage
Rhodobacter phage RcTitan	Rhodobacter capsulatus	0	-0.0119333	Diseased	Secondary-phage-effect	inhibitor_associated_phage
Rhodothermus phage RM378	Rhodothermus marinus	0	-0.00470173	Diseased	Secondary-phage-effect	inhibitor_associated_phage
Salmonella phage 37	Salmonella enterica	0	-0.019674	Diseased	Secondary-phage-effect	inhibitor_associated_phage
Salmonella phage 40	Salmonella enterica	0	0.0107656	Diseased	Secondary-phage-effect	inhibitor_associated_phage
Salmonella phage SKML-39	Salmonella enterica	0	-0.0163754	Diseased	Secondary-phage-effect	inhibitor_associated_phage
Sinorhizobium phage phiN3	Sinorhizobium meliloti	0	-0.0110538	Diseased	Secondary-phage-effect	facilitator_associated_phage
Stenotrophomonas phage IME-SM1	Stenotrophomonas maltophilia	0.001	0.0012844	Diseased	Secondary-phage-effect	inhibitor_associated_phage
Streptomyces phage Izzy	Streptomyces griseus	0	-0.0101707	Diseased	Secondary-phage-effect	inhibitor_associated_phage
Streptomyces phage Jay2Jay	Streptomyces lividans	0	-0.00608827	Diseased	Secondary-phage-effect	facilitator_associated_phage
Streptomyces phage phiSAJS1	Streptomyces avermitilis	0	0.00654408	Diseased	Secondary-phage-effect	inhibitor_associated_phage
Sulfitobacter phage pCB2047-C	Sulfitobacter sp. CB2047	0	-0.0395956	Diseased	Secondary-phage-effect	inhibitor_associated_phage
Synechococcus phage ACG-2014b	Synechococcus sp. WH 7803	0.026	-0.0224362	Diseased	Secondary-phage-effect	inhibitor_associated_phage
Synechococcus phage ACG-2014c	Synechococcus sp. WH 7803	0.01	0.0226824	Diseased	Secondary-phage-effect	inhibitor_associated_phage
Synechococcus phage ACG-2014f	Synechococcus sp. WH 7803	0.038	-0.00488693	Diseased	Secondary-phage-effect	inhibitor_associated_phage
Synechococcus phage ACG-2014i	Synechococcus sp. WH 7803	0	-0.0180488	Diseased	Secondary-phage-effect	inhibitor_associated_phage
Synechococcus phage ACG-2014j	Synechococcus sp. WH 7803	0.022	-0.0112707	Diseased	Secondary-phage-effect	inhibitor_associated_phage
Synechococcus phage S-CAM8	Synechococcus sp. WH 7803	0	-0.00344533	Diseased	Secondary-phage-effect	inhibitor_associated_phage
Synechococcus phage S-CBP42	Synechococcus sp. WH 7803	0.002	-0.00664524	Diseased	Secondary-phage-effect	inhibitor_associated_phage
Synechococcus phage S-PM2	Synechococcus sp. WH 7803	0	0.0153734	Diseased	Secondary-phage-effect	inhibitor_associated_phage
Synechococcus phage S-RIM2	Synechococcus sp. WH 7803	0	-0.0080865	Diseased	Secondary-phage-effect	inhibitor_associated_phage
Synechococcus phage S-ShM2	Synechococcus sp. WH 8102	0	-0.00405218	Diseased	Secondary-phage-effect	inhibitor_associated_phage
Synechococcus phage S-SKS1	Synechococcus sp. WH 7803	0	0.00422737	Diseased	Secondary-phage-effect	inhibitor_associated_phage
Synechococcus phage S-SSM7	Synechococcus sp. WH 8109	0	-0.024377	Diseased	Secondary-phage-effect	inhibitor_associated_phage
Synechococcus phage Syn19	Synechococcus sp. WH 8109	0	-0.0140586	Diseased	Secondary-phage-effect	inhibitor_associated_phage
Vibrio phage CP-T1	Vibrio cholerae	0	-0.0249528	Diseased	Secondary-phage-effect	inhibitor_associated_phage
Vibrio phage ICP2	Vibrio cholerae	0	-0.00103965	Diseased	Secondary-phage-effect	inhibitor_associated_phage
Vibrio phage phi-A318	Vibrio alginolyticus	0	-0.0225184	Diseased	Secondary-phage-effect	inhibitor_associated_phage
Vibrio phage qdvp001	Vibrio parahaemolyticus	0	-0.0152231	Diseased	Secondary-phage-effect	facilitator_associated_phage
Vibrio phage vB_VchM-138	Vibrio alginolyticus	0	0.0100633	Diseased	Secondary-phage-effect	inhibitor_associated_phage
Vibrio phage VpKK5	Vibrio parahaemolyticus	0	-0.0153766	Diseased	Secondary-phage-effect	facilitator_associated_phage
Vibrio phage VPp1	Vibrio parahaemolyticus	0	-0.00261476	Diseased	Secondary-phage-effect	facilitator_associated_phage
Xanthomonas phage phiL7	Xanthomonas campestris	0	-0.0143135	Diseased	Secondary-phage-effect	inhibitor_associated_phage
Xanthomonas phage Xp15	Xanthomonas campestris	0	-0.00817282	Diseased	Secondary-phage-effect	inhibitor_associated_phage
Yersinia phage vB_YenM_TG1	Yersinia enterocolitica	0.021	-0.00111272	Diseased	Secondary-phage-effect	inhibitor_associated_phage
Yersinia phage vB_YenP_AP5	Yersinia enterocolitica	0	-0.0113483	Diseased	Secondary-phage-effect	inhibitor_associated_phage
Achromobacter xylosoxidans	RS	0	-0.0267512	Diseased	Primary-bacterial-effect	inhibitor_bacteria
Aeromonas hydrophila	RS	0	-0.0151433	Diseased	Primary-bacterial-effect	inhibitor_bacteria
Aeromonas salmonicida	RS	0	-0.0555634	Diseased	Primary-bacterial-effect	inhibitor_bacteria
Arthrobacter sp.	RS	0	-0.00213972	Diseased	Primary-bacterial-effect	inhibitor_bacteria
Bacillus thuringiensis	RS	0	-0.00730823	Diseased	Primary-bacterial-effect	inhibitor_bacteria
Bdellovibrio bacteriovorus	RS	0.042	-0.00319973	Diseased	Primary-bacterial-effect	inhibitor_bacteria
Brucella abortus	RS	0	-0.0104817	Diseased	Primary-bacterial-effect	inhibitor_bacteria
Burkholderia cenocepacia	RS	0	-0.0235079	Diseased	Primary-bacterial-effect	inhibitor_bacteria
Burkholderia cepacia	RS	0	-0.0187012	Diseased	Primary-bacterial-effect	inhibitor_bacteria
Caulobacter vibrioides	RS	0	-0.00321199	Diseased	Primary-bacterial-effect	inhibitor_bacteria
Celeribacter marinus	RS	0	0.0038203	Diseased	Primary-bacterial-effect	facilitator_bacteria
Cronobacter sakazakii	RS	0	-0.0171576	Diseased	Primary-bacterial-effect	inhibitor_bacteria
Cronobacter turicensis	RS	0	-0.0100753	Diseased	Primary-bacterial-effect	inhibitor_bacteria
Delftia sp. 670	RS	0	-0.0199075	Diseased	Primary-bacterial-effect	inhibitor_bacteria
Edwardsiella tarda	RS	0	-0.0174085	Diseased	Primary-bacterial-effect	inhibitor_bacteria
Enterobacter cancerogenus	RS	0.001	-0.0328868	Diseased	Primary-bacterial-effect	inhibitor_bacteria
Enterococcus faecalis	RS	0	-0.0218314	Diseased	Primary-bacterial-effect	inhibitor_bacteria
Gordonia malaquae	RS	0	-0.0146293	Diseased	Primary-bacterial-effect	inhibitor_bacteria
Klebsiella pneumoniae	RS	0.001	-0.0110468	Diseased	Primary-bacterial-effect	inhibitor_bacteria
Lactococcus lactis	RS	0	-0.0365709	Diseased	Primary-bacterial-effect	inhibitor_bacteria
Microbacterium oxydans	RS	0	-0.0306772	Diseased	Primary-bacterial-effect	inhibitor_bacteria
Nocardia brasiliensis	RS	0	0.0113456	Diseased	Primary-bacterial-effect	facilitator_bacteria
Prochlorococcus marinus	RS	0	-0.00304873	Diseased	Primary-bacterial-effect	inhibitor_bacteria
Pseudoalteromonas marina	RS	0.046	-0.00841099	Diseased	Primary-bacterial-effect	inhibitor_bacteria
Pseudomonas fluorescens	RS	0	-0.00803288	Diseased	Primary-bacterial-effect	inhibitor_bacteria
Rhizobium gallicum	RS	0	-0.00834679	Diseased	Primary-bacterial-effect	inhibitor_bacteria
Rhodobacter capsulatus	RS	0	-0.0110261	Diseased	Primary-bacterial-effect	inhibitor_bacteria
Rhodothermus marinus	RS	0.001	-0.0132783	Diseased	Primary-bacterial-effect	inhibitor_bacteria
Salmonella enterica	RS	0	-0.033942	Diseased	Primary-bacterial-effect	inhibitor_bacteria
Sinorhizobium meliloti	RS	0	0.00270111	Diseased	Primary-bacterial-effect	facilitator_bacteria
Stenotrophomonas maltophilia	RS	0.02	-0.0147794	Diseased	Primary-bacterial-effect	inhibitor_bacteria
Streptomyces avermitilis	RS	0	-0.00121799	Diseased	Primary-bacterial-effect	inhibitor_bacteria
Streptomyces griseus	RS	0	-0.0392933	Diseased	Primary-bacterial-effect	inhibitor_bacteria
Streptomyces lividans	RS	0	0.00436397	Diseased	Primary-bacterial-effect	facilitator_bacteria
Sulfitobacter sp. CB2047	RS	0	-0.00202939	Diseased	Primary-bacterial-effect	inhibitor_bacteria
Synechococcus sp. WH 7803	RS	0	-0.0141125	Diseased	Primary-bacterial-effect	inhibitor_bacteria
Synechococcus sp. WH 8102	RS	0	-0.0147152	Diseased	Primary-bacterial-effect	inhibitor_bacteria
Synechococcus sp. WH 8109	RS	0	-0.010655	Diseased	Primary-bacterial-effect	inhibitor_bacteria
Vibrio alginolyticus	RS	0	-0.0153465	Diseased	Primary-bacterial-effect	inhibitor_bacteria
Vibrio cholerae	RS	0	-0.00050306	Diseased	Primary-bacterial-effect	inhibitor_bacteria
Vibrio parahaemolyticus	RS	0.014	0.00526756	Diseased	Primary-bacterial-effect	facilitator_bacteria
Xanthomonas campestris	RS	0	-0.0304209	Diseased	Primary-bacterial-effect	inhibitor_bacteria
Yersinia enterocolitica	RS	0	-0.0218995	Diseased	Primary-bacterial-effect	inhibitor_bacteria
Ralstonia phage P4282	RS	0	0.001255	Diseased	Primary-phage-effect	pathogen_specific_phage
Ralstonia phage RS138	RS	0	-0.00119232	Diseased	Primary-phage-effect	pathogen_specific_phage
Ralstonia phage RSF1	RS	0.002	-0.00767829	Diseased	Primary-phage-effect	pathogen_specific_phage
Ralstonia phage RSJ5	RS	0	-0.0147178	Diseased	Primary-phage-effect	pathogen_specific_phage
Ralstonia phage RSL1	RS	0.017	0.000221216	Diseased	Primary-phage-effect	pathogen_specific_phage
Ralstonia phage RSL2	RS	0.001	0.00275009	Diseased	Primary-phage-effect	pathogen_specific_phage

## Sheet: S6
Sample	DNA concentration (ng/μl）	OD260/OD280	OD260/OD230
D-0-1	9.81	2.4	2.23
D-0-2	9.4	2.44	1.99
D-0-3	9.22	2.45	1.5
D-0-5	9.22	1.79	2.27
D-3-1	16	2.49	1.94
D-3-2	18.2	2.03	2.38
D-3-3	16.5	1.67	2.12
D-3-5	18	1.7	2.27
D-4-1	14.5	1.7	1.51
D-4-2	15.9	2.11	1.77
D-4-3	18	2.05	2.24
D-4-5	16.7	1.93	1.7
D-5-1	15.1	2.38	2.42
D-5-2	16.1	1.75	2
D-5-3	17.4	2.04	1.52
D-5-5	15.2	1.73	1.76
D-6-1	18.9	2.21	1.84
D-6-2	17.8	2.37	1.69
D-6-3	17.8	2.21	1.75
D-6-5	15.1	2.32	1.69
H-0-2	9.62	1.71	1.93
H-0-3	11.4	1.9	1.54
H-0-4	8.84	1.61	2.21
H-0-5	8.38	2.44	2.14
H-3-2	14.2	2.36	1.7
H-3-3	15.4	1.81	1.56
H-3-4	16.1	2.05	2.18
H-3-5	16.1	2.14	2.27
H-4-2	15.2	2.02	2.37
H-4-3	12.2	1.84	1.94
H-4-4	18.3	2.18	1.91
H-4-5	11.6	2.15	2.18
H-5-2	12.9	1.73	1.72
H-5-3	12.3	2.42	2.45
H-5-4	15.1	1.81	1.91
H-5-5	13	1.52	1.86
H-6-2	15.3	1.67	1.85
H-6-3	15.5	1.63	2.46
H-6-4	8.98	2.21	1.7
H-6-5	14.8	2.49	1.78

## Sheet: S7
Sample	Insert size(bp)	Read length(bp)	Raw reads	Raw bases(bp)
D-0-1	450	122791492	18418723800	150
D-0-2	450	64970088	9745513200	150
D-0-3	450	65296006	9794400900	150
D-0-5	450	68482200	10272330000	150
D-3-1	450	88936292	13340443800	150
D-3-2	450	65289040	9793356000	150
D-3-3	450	72347714	10852157100	150
D-3-5	450	86198960	12929844000	150
D-4-1	450	70883150	10632472500	150
D-4-2	450	76564678	11484701700	150
D-4-3	450	81781794	12267269100	150
D-4-5	450	68859300	10328895000	150
D-5-1	450	72448148	10867222200	150
D-5-2	450	74179466	11126919900	150
D-5-3	450	102654866	15398229900	150
D-5-5	450	82577302	12386595300	150
D-6-1	450	69586680	10438002000	150
D-6-2	450	73751616	11062742400	150
D-6-3	450	75321330	11298199500	150
D-6-5	450	75329960	11299494000	150
H-0-2	450	71335628	10700344200	150
H-0-3	450	79353556	11903033400	150
H-0-4	450	69520892	10428133800	150
H-0-5	450	69533908	10430086200	150
H-3-2	450	70629150	10594372500	150
H-3-3	450	67730844	10159626600	150
H-3-4	450	94170840	14125626000	150
H-3-5	450	82452102	12367815300	150
H-4-2	450	69373008	10405951200	150
H-4-3	450	72295832	10844374800	150
H-4-4	450	39159825	5873973750	150
H-4-5	450	66606716	9991007400	150
H-5-2	450	84372846	12655926900	150
H-5-3	450	74975464	11246319600	150
H-5-4	450	66439760	9965964000	150
H-5-5	450	65260132	9789019800	150
H-6-2	450	81855456	12278318400	150
H-6-3	450	82103692	12315553800	150
H-6-4	450	79088056	11863208400	150
H-6-5	450	79739300	11960895000	150

## Sheet: S8
Sample	Clean reads	Clean bases(bp)	Percent in raw reads(%)	Percent in raw bases(%)
D-0-1	119247323	17738797115	0.971137	0.963085
D-0-2	63865713	9430284347	0.983002	0.967654
D-0-3	63633297	9337021754	0.974536	0.953302
D-0-5	67422470	9956911934	0.984525	0.969294
D-3-1	87859967	12994839320	0.987898	0.974093
D-3-2	64280757	9438004170	0.984557	0.963715
D-3-3	71177681	10518709575	0.983828	0.969274
D-3-5	84773630	12494126845	0.983465	0.966301
D-4-1	69948483	10350534979	0.986814	0.973483
D-4-2	74093608	10964027176	0.967726	0.954664
D-4-3	80603161	11908335204	0.985588	0.970741
D-4-5	68015423	10090220183	0.987745	0.976893
D-5-1	71527763	10590577083	0.987296	0.974543
D-5-2	73113115	10809747270	0.985625	0.971495
D-5-3	101436718	15039711380	0.988134	0.976717
D-5-5	79909022	11788840734	0.967687	0.951742
D-6-1	68401471	10095452959	0.982968	0.967183
D-6-2	72189939	10667124700	0.978825	0.964239
D-6-3	74272014	11004404898	0.986069	0.973996
D-6-5	74343636	11022210929	0.986907	0.975461
H-0-2	69806686	10348006662	0.978567	0.967072
H-0-3	77999996	11595393736	0.982943	0.974155
H-0-4	68108681	10065427321	0.979687	0.965218
H-0-5	67982958	10073688946	0.977695	0.96583
H-3-2	69442020	10267286898	0.983192	0.969126
H-3-3	66829547	9877045957	0.986693	0.972186
H-3-4	92714592	13715971285	0.984536	0.970999
H-3-5	80929037	12007910683	0.981528	0.9709
H-4-2	68070128	10077468684	0.981219	0.968433
H-4-3	71170502	10515283736	0.984434	0.969653
H-4-4	77428503	11471748901	1.97724	0.952979
H-4-5	65636415	9699703038	0.985432	0.970843
H-5-2	83485541	12359396063	0.989484	0.97657
H-5-3	73985501	10950203679	0.986796	0.97367
H-5-4	64419597	9496082646	0.969594	0.952851
H-5-5	63222843	9338534790	0.968782	0.953981
H-6-2	79998751	11828498246	0.977317	0.963365
H-6-3	81282992	12062359446	0.990004	0.979441
H-6-4	77569897	11448762639	0.980804	0.965065
H-6-5	78473728	11630113620	0.984129	0.972345

## Sheet: S9
Sample	Num.	Length	N50	N90	Max_contig_length
D-0-1	1418313	727078685	510	284	359877
D-0-2	600235	311545621	517	286	262135
D-0-3	573136	292480821	513	285	115703
D-0-5	628861	325907086	523	287	95769
D-3-1	1164237	617149595	540	290	97736
D-3-2	756063	381277252	504	286	43435
D-3-3	900865	460706067	514	288	90531
D-3-5	1099562	563708119	517	288	52817
D-4-1	866930	461493982	548	290	51544
D-4-2	986471	509032176	521	288	58014
D-4-3	1087663	571943867	536	289	67936
D-4-5	928466	480125833	522	289	46721
D-5-1	915228	484315937	540	290	90432
D-5-2	931164	489208038	534	290	90531
D-5-3	1404072	756796133	553	291	232465
D-5-5	1063256	515297887	475	282	85531
D-6-1	795113	396819027	493	284	152348
D-6-2	880464	434971898	490	284	42411
D-6-3	933271	467022978	499	285	52130
D-6-5	954183	472909242	493	284	57097
H-0-2	672483	336172645	488	283	167307
H-0-3	840501	416883048	485	283	154451
H-0-4	620341	314127178	503	284	105063
H-0-5	676978	335372306	488	283	131277
H-3-2	822916	417458201	508	286	69430
H-3-3	795704	396094735	495	285	57984
H-3-4	1268496	639396384	504	285	47448
H-3-5	1100996	557815126	506	286	90531
H-4-2	834644	424060911	510	286	39040
H-4-3	706011	333529988	459	281	60580
H-4-4	892254	420893641	459	280	32245
H-4-5	687190	321000755	451	279	61463
H-5-2	935996	451782724	474	282	34076
H-5-3	804619	377609834	454	280	41911
H-5-4	603473	272500699	430	278	41393
H-5-5	622093	280210595	429	278	57917
H-6-2	1073915	560500058	528	289	47709
H-6-3	1057677	529407612	494	284	133773
H-6-4	1026366	530680154	520	287	70785
H-6-5	1038092	546043769	533	289	97765

[truncated: 3 more sheets: S10, S11, S12]
